# Supplementary material for: Genome-Wide Identification and Expression Pattern of the GRAS Gene Family in Pitaya (Selenicereus undatus L.)
Source: Biology (Basel). 2022 Dec 21;12(1):11. doi: 10.3390/biology12010011 (PMC9854919; doi:10.3390/biology12010011)
Supplement: Supplementary file 1 [file biology-12-00011-s001.zip]

Archive with 54 entries (53 files):
- Figure S1.png
- Figure S2.png
- Figure S3.jpg
- Supplementary file S1.pdf
- Supplementary File S2.xlsx
- Supplementary File S3.xlsx
- Supplementary File S4.xls
- Supplementary file S5/
- Supplementary file S5/HU01G00472.1_plantcare.html
- Supplementary file S5/HU01G00833.1_plantcare.html
- Supplementary file S5/HU01G01391.1_plantcare.html
- Supplementary file S5/HU01G01850.1_plantcare.html
- Supplementary file S5/HU02G01569.1_plantcare.html
- Supplementary file S5/HU02G01570.1_plantcare.html
- Supplementary file S5/HU02G01571.1_plantcare.html
- Supplementary file S5/HU02G01572.1_plantcare.html
- Supplementary file S5/HU02G01573.1_plantcare.html
- Supplementary file S5/HU02G03005.1_plantcare.html
- Supplementary file S5/HU02G03154.1_plantcare.html
- Supplementary file S5/HU03G01737.1_plantcare.html
- Supplementary file S5/HU03G02797.1_plantcare.html
- Supplementary file S5/HU04G00047.1_plantcare.html
- Supplementary file S5/HU04G00048.1_plantcare.html
- Supplementary file S5/HU04G00148.1_plantcare.html
- Supplementary file S5/HU05G00466.1_plantcare.html
- Supplementary file S5/HU05G01267.1_plantcare.html
- Supplementary file S5/HU05G01597.1_plantcare.html
- Supplementary file S5/HU05G01983.1_plantcare.html
- Supplementary file S5/HU05G02245.1_plantcare.html
- Supplementary file S5/HU06G00029.1_plantcare.html
- Supplementary file S5/HU06G00283.1_plantcare.html
- Supplementary file S5/HU06G00358.1_plantcare.html
- Supplementary file S5/HU06G00376.1_plantcare.html
- Supplementary file S5/HU06G00568.1_plantcare.html
- Supplementary file S5/HU06G02537.1_plantcare.html
- Supplementary file S5/HU07G00272.1_plantcare.html
- Supplementary file S5/HU07G02246.1_plantcare.html
- Supplementary file S5/HU07G02248.1_plantcare.html
- Supplementary file S5/HU07G02249.1_plantcare.html
- Supplementary file S5/HU08G00014.1_plantcare.html
- Supplementary file S5/HU08G00019.1_plantcare.html
- Supplementary file S5/HU08G00229.1_plantcare.html
- Supplementary file S5/HU08G00230.1_plantcare.html
- Supplementary file S5/HU08G00284.1_plantcare.html
- Supplementary file S5/HU08G00367.1_plantcare.html
- Supplementary file S5/HU08G01232.1_plantcare.html
- Supplementary file S5/HU08G02295.1_plantcare.html
- Supplementary file S5/HU08G02296.1_plantcare.html
- Supplementary file S5/HU10G00709.1_plantcare.html
- Supplementary file S5/HU11G00778.1_plantcare.html
- Supplementary file S5/HU11G01125.1_plantcare.html
- Supplementary file S5/HU11G01134.1_plantcare.html
- Supplementary file S5/HU11G01529.1_plantcare.html
- Supplementary file S5/plantCARE_output_PlantCARE_31045.tab
