# Supplementary material for: Genome-Wide Identification and Expression Pattern of the GRAS Gene Family in Pitaya (Selenicereus undatus L.)
Source: Biology (Basel). 2022 Dec 21;12(1):11. doi: 10.3390/biology12010011 (PMC9854919; doi:10.3390/biology12010011)
Supplement: Supplementary file 1 [file biology-12-00011-s001.zip › Supplementary File S3.xlsx]

## Sheet: H. undatus ChChromosome Length 
Chr	Length
chr01	144471639
chr02	146667496
chr03	136394405
chr04	130594471
chr05	128526075
chr06	127145692
chr07	115509377
chr08	108398323
chr09	109955212
chr10	108825686
chr11	97476515

## Sheet: Gene Postion on Chromosome Chr_x0009_
Chr	Pos	Phenotype
10	8623502	Group 6
11	78578866	Group 6
3	132126059	Group 6
4	1821654	Group 3
8	14547230	Group 7
1	95465073	Group 9
8	93026005	Group 7
8	9188095	Group 9
8	527126	Group 9
5	102084234	Group 7
1	126189335	Group 9
1	6216364	Group 5
2	138909599	Group 5
3	25880385	Group 4
11	87398856	Group 9
11	87667044	Group 9
1	16767335	Group 4
2	22485773	Group 8
6	6289365	Group 8
5	117159569	Group 8
7	112127788	Group 8
7	112133177	Group 8
6	372597	Group 6
2	22557030	Group 8
7	16664019	Group 8
7	2836221	Group 3
11	92622998	Group 3
6	3833640	Group 1
2	22590386	Group 8
2	22492850	Group 8
2	22646432	Group 8
5	8309384	Group 2
4	728618	Group 2
6	123796089	Group 9
8	106955638	Group 9
5	124288256	Group 1
4	741679	Group 2
6	4097194	Group 1
8	594594	Group 9
6	2757313	Group 2
8	106956677	Group 9
8	6812672	Group 9
2	141447089	Group 1
5	126704232	Group 2
8	6804372	Group 9
