# Supplementary material for: Genome-Wide Identification and Expression Pattern of the GRAS Gene Family in Pitaya (Selenicereus undatus L.)
Source: Biology (Basel). 2022 Dec 21;12(1):11. doi: 10.3390/biology12010011 (PMC9854919; doi:10.3390/biology12010011)
Supplement: Supplementary file 1 [file biology-12-00011-s001.zip › Supplementary File S4.xls]

## Sheet: List of Primers
	Primer	Sequence
1	HuGRAS1-F	CATGCACTTATGGCCTGTGC
	HuGRAS1-R	TCGTAGGGTACAGATGGGCA
2	HuGRAS6-F	CTTGAACCCCCAGCTCGATT
	HuGRAS6-R	GGAGCTAGACACCGGACAAG
3	HuGRAS7-F	GCGCTTTGTGGGGTTTATCC
	HuGRAS7-R	CCAAGGAGGAGCATCTCGAC
4	HuGRAS12-F	GGTGATTACCCGCCAACTCA
	HuGRAS12-R	CGGATCATTAGGACGGTCGG
5	HuGRAS18-F	AACCTTCCTAGCCCATTGCC
	HuGRAS18-R	CTCAGCAGCTTGGAGTGCTA
6	HuGRAS21-F	TAGGCCATCTGCTGTTGACG
	HuGRAS21-R	CGCTCTGAGAGGCATCGAAT
7	HuGRAS25-F	GAGGCGCTCTTCCACTACTC
	HuGRAS25-R	GCCCTTGTTGTCCTTGCTTG
8	HuGRAS29-F	ATGGCTCTCCTAGCCACTGA
	HuGRAS29-R	TAGCCAAACCCTCAATCCCG
9	HuGRAS34-F	ATTCGGGTCCAAACCTGGTC
	HuGRAS34-R	TCCGGCTGGTTTTCCTCATC
10	HuGRAS35-F	GAAAGGGTTGAGAGGCACGA
	HuGRAS35-R	CTGACAATCCTGCACCCGAT
11	HuGRAS37-F	CGAAAGCAACCAAACTCGCA
	HuGRAS37-R	CAATTGCTGATTGAGCCGGG
12	HuGRAS41-F	CATCCGTTGTCAGCACCTCT
	HuGRAS41-R	GTCCTGAGTCCTGTGGCAAG
Actin	HuActin-F	AAAGGCTAACAGGGAGAAAA
	HuActin-R	GACCACTGGCGTAAAGAGAA
