# Supplementary material for: Genome-Wide Identification and Expression Pattern of the GRAS Gene Family in Pitaya (Selenicereus undatus L.)
Source: Biology (Basel). 2022 Dec 21;12(1):11. doi: 10.3390/biology12010011 (PMC9854919; doi:10.3390/biology12010011)
Supplement: Supplementary file 1 [file biology-12-00011-s001.zip › Supplementary file S5/plantCARE_output_PlantCARE_31045.tab]

HU11G01134.1	2261	2268	auxin-responsive element
HU01G01391.1	3056	3061	auxin-responsive element
HU05G01983.1	70	76	auxin-responsive element
HU02G01570.1	3660	3664	auxin-responsive element
HU04G00048.1	1818	1822	auxin-responsive element
HU04G00048.1	1981	1985	auxin-responsive element
HU06G00376.1	676	681	auxin-responsive element
HU07G02248.1	3160	3165	auxin-responsive element
HU02G01569.1	30	35	auxin-responsive element
HU05G02245.1	2613	2619	auxin-responsive element
HU05G02245.1	517	523	auxin-responsive element
HU06G00029.1	88	94	auxin-responsive element
HU06G00029.1	2085	2091	auxin-responsive element
HU01G00472.1	2703	2712	auxin-responsive element
HU01G00472.1	3472	3481	auxin-responsive element
HU01G00833.1	1608	1614	auxin-responsive element
HU01G01391.1	192	198	auxin-responsive element
HU01G01391.1	803	809	auxin-responsive element
HU04G00047.1	84	88	auxin-responsive element
HU06G00358.1	587	591	auxin-responsive element
HU06G00358.1	1117	1126	auxin-responsive element
HU08G00284.1	1443	1448	auxin-responsive element
HU07G02249.1	3632	3639	auxin-responsive element
HU02G03005.1	2648	2652	auxin-responsive element
HU05G00466.1	3531	3535	auxin-responsive element
HU05G00466.1	3688	3692	auxin-responsive element
HU04G00148.1	3649	3655	auxin-responsive element
HU01G00472.1	2531	2535	auxin-responsive element
HU02G03005.1	860	864	auxin-responsive element
HU02G03005.1	1030	1034	auxin-responsive element
HU02G03005.1	1616	1620	auxin-responsive element
HU06G00029.1	2286	2293	defense and stress responsiveness
HU05G02245.1	2070	2076	defense and stress responsiveness
HU01G00472.1	1144	1148	defense and stress responsiveness
HU01G00472.1	1153	1158	defense and stress responsiveness
HU02G03005.1	2195	2200	defense and stress responsiveness
HU04G00047.1	772	776	defense and stress responsiveness
HU06G00283.1	942	946	defense and stress responsiveness
HU06G02537.1	2295	2300	defense and stress responsiveness
HU06G02537.1	2379	2383	defense and stress responsiveness
HU06G02537.1	2456	2460	defense and stress responsiveness
HU06G02537.1	2496	2500	defense and stress responsiveness
HU08G00229.1	926	931	defense and stress responsiveness
HU11G01125.1	3631	3635	defense and stress responsiveness
HU04G00048.1	2416	2422	defense and stress responsiveness
HU05G01597.1	2925	2930	defense and stress responsiveness
HU02G03154.1	509	515	defense and stress responsiveness
HU02G03154.1	510	516	defense and stress responsiveness
HU05G01983.1	2103	2107	defense and stress responsiveness
HU05G01983.1	2114	2119	defense and stress responsiveness
HU07G02248.1	888	897	defense and stress responsiveness
HU08G00284.1	397	402	defense and stress responsiveness
HU06G00029.1	2907	2913	defense and stress responsiveness
HU06G00283.1	233	239	defense and stress responsiveness
HU01G00472.1	3437	3441	defense and stress responsiveness
HU02G01571.1	1316	1320	defense and stress responsiveness
HU02G01571.1	1447	1451	defense and stress responsiveness
HU05G01983.1	2781	2785	defense and stress responsiveness
HU05G01983.1	2961	2965	defense and stress responsiveness
HU03G01737.1	2873	2879	defense and stress responsiveness
HU02G01569.1	3717	3721	defense and stress responsiveness
HU04G00148.1	694	698	defense and stress responsiveness
HU11G01134.1	3010	3015	gibberellin-responsiveness
HU01G00472.1	1084	1088	gibberellin-responsiveness
HU02G01572.1	1992	1997	gibberellin-responsiveness
HU04G00148.1	4031	4036	gibberellin-responsiveness
HU07G02246.1	3319	3325	gibberellin-responsiveness
HU01G00472.1	434	440	gibberellin-responsiveness
HU08G00014.1	2951	2957	gibberellin-responsiveness
HU08G00014.1	3157	3163	gibberellin-responsiveness
HU02G01572.1	2307	2316	gibberellin-responsiveness
HU03G02797.1	1568	1572	gibberellin-responsiveness
HU07G02248.1	3333	3337	gibberellin-responsiveness
HU08G01232.1	896	900	gibberellin-responsiveness
HU08G02296.1	2357	2362	gibberellin-responsiveness
HU10G00709.1	253	258	gibberellin-responsiveness
HU01G01850.1	317	321	gibberellin-responsiveness
HU01G01850.1	2571	2575	gibberellin-responsiveness
HU05G01983.1	2264	2268	gibberellin-responsiveness
HU08G00230.1	1035	1039	gibberellin-responsiveness
HU03G01737.1	3069	3073	gibberellin-responsiveness
HU01G00833.1	543	548	light responsive element
HU05G01597.1	703	709	light responsive element
HU04G00048.1	245	250	light responsive element
HU05G02245.1	3285	3289	light responsive element
HU07G02249.1	2604	2608	light responsive element
HU04G00148.1	2182	2188	light responsive element
HU11G00778.1	2345	2355	light responsive element
HU08G00284.1	2427	2432	light responsive element
HU06G00358.1	1139	1145	light responsive element
HU06G00358.1	1141	1145	light responsive element
HU06G00358.1	1356	1362	light responsive element
HU02G01573.1	3411	3415	light responsive element
HU01G00472.1	945	950	low-temperature responsiveness
HU01G00472.1	975	979	low-temperature responsiveness
HU01G01850.1	2929	2934	low-temperature responsiveness
HU03G02797.1	2603	2608	low-temperature responsiveness
HU03G02797.1	2642	2647	low-temperature responsiveness
HU03G02797.1	2697	2701	low-temperature responsiveness
HU05G01597.1	3662	3666	low-temperature responsiveness
HU05G01597.1	3671	3676	low-temperature responsiveness
HU06G00283.1	350	354	low-temperature responsiveness
HU08G00229.1	1028	1032	low-temperature responsiveness
HU10G00709.1	663	667	low-temperature responsiveness
HU10G00709.1	791	796	low-temperature responsiveness
HU10G00709.1	807	812	low-temperature responsiveness
HU02G01569.1	4169	4174	low-temperature responsiveness
HU02G01571.1	65	70	low-temperature responsiveness
HU03G02797.1	115	121	low-temperature responsiveness
HU03G02797.1	1438	1444	low-temperature responsiveness
HU05G01983.1	2895	2901	low-temperature responsiveness
HU07G02249.1	3673	3679	low-temperature responsiveness
HU07G02249.1	4252	4258	low-temperature responsiveness
HU02G03154.1	277	282	low-temperature responsiveness
HU02G03154.1	278	282	low-temperature responsiveness
HU02G03154.1	305	309	low-temperature responsiveness
HU05G01983.1	1592	1596	low-temperature responsiveness
HU05G01983.1	1604	1610	low-temperature responsiveness
HU07G02248.1	1857	1861	low-temperature responsiveness
HU08G00284.1	398	402	low-temperature responsiveness
HU08G00284.1	437	444	low-temperature responsiveness
HU08G00284.1	450	456	low-temperature responsiveness
HU08G00284.1	451	456	low-temperature responsiveness
HU08G00230.1	857	864	low-temperature responsiveness
HU02G03154.1	1664	1670	low-temperature responsiveness
HU02G01571.1	3309	3313	low-temperature responsiveness
HU04G00047.1	3617	3621	low-temperature responsiveness
HU04G00047.1	3639	3643	low-temperature responsiveness
HU08G00230.1	81	85	low-temperature responsiveness
HU08G00230.1	176	180	low-temperature responsiveness
HU06G00283.1	521	530	low-temperature responsiveness
HU02G01570.1	778	782	low-temperature responsiveness
HU02G01570.1	1153	1157	low-temperature responsiveness
HU04G00048.1	2189	2193	low-temperature responsiveness
HU04G00048.1	2198	2202	low-temperature responsiveness
HU11G01529.1	3278	3282	low-temperature responsiveness
HU11G01529.1	3392	3396	low-temperature responsiveness
HU02G01569.1	3934	3939	salicylic acid responsiveness
HU11G01134.1	2503	2509	salicylic acid responsiveness
HU08G00230.1	527	533	salicylic acid responsiveness
HU08G00230.1	819	825	salicylic acid responsiveness
HU08G00230.1	1264	1272	salicylic acid responsiveness
HU08G00230.1	1266	1272	salicylic acid responsiveness
HU02G01569.1	533	539	salicylic acid responsiveness
HU01G01850.1	349	354	salicylic acid responsiveness
HU01G01850.1	526	530	salicylic acid responsiveness
HU02G01571.1	2630	2635	salicylic acid responsiveness
HU04G00047.1	2002	2007	salicylic acid responsiveness
HU04G00047.1	2036	2040	salicylic acid responsiveness
HU04G00148.1	1494	1498	salicylic acid responsiveness
HU04G00148.1	1504	1509	salicylic acid responsiveness
HU04G00148.1	1554	1558	salicylic acid responsiveness
HU05G02245.1	426	430	salicylic acid responsiveness
HU05G02245.1	481	486	salicylic acid responsiveness
HU06G00358.1	1885	1890	salicylic acid responsiveness
HU06G00358.1	2616	2620	salicylic acid responsiveness
HU06G00358.1	2814	2819	salicylic acid responsiveness
HU08G00230.1	105	109	salicylic acid responsiveness
HU08G00230.1	169	174	salicylic acid responsiveness
HU08G01232.1	1600	1604	salicylic acid responsiveness
HU02G01572.1	778	785	salicylic acid responsiveness
HU02G01572.1	779	785	salicylic acid responsiveness
HU11G01529.1	3385	3391	salicylic acid responsiveness
HU06G02537.1	2391	2397	salicylic acid responsiveness
HU06G02537.1	2418	2424	salicylic acid responsiveness
HU11G01134.1	168	174	salicylic acid responsiveness
HU06G00029.1	2149	2156	salicylic acid responsiveness
HU06G00283.1	1335	1342	salicylic acid responsiveness
HU06G00376.1	520	527	salicylic acid responsiveness
HU01G00472.1	128	134	salicylic acid responsiveness
HU02G01570.1	153	159	salicylic acid responsiveness
HU04G00047.1	661	665	salicylic acid responsiveness
HU04G00047.1	743	751	salicylic acid responsiveness
HU04G00047.1	756	760	salicylic acid responsiveness
HU06G02537.1	1767	1771	salicylic acid responsiveness
HU06G02537.1	3969	3973	salicylic acid responsiveness
HU08G00284.1	1444	1448	salicylic acid responsiveness
HU11G01529.1	1830	1839	salicylic acid responsiveness
HU01G00472.1	2004	2011	salicylic acid responsiveness
HU01G00472.1	4155	4162	salicylic acid responsiveness
HU02G03005.1	2453	2458	salicylic acid responsiveness
HU03G01737.1	2115	2120	salicylic acid responsiveness
HU03G01737.1	2678	2683	salicylic acid responsiveness
HU01G00833.1	145	149	salicylic acid responsiveness
HU01G00833.1	429	433	salicylic acid responsiveness
HU02G01570.1	2975	2979	salicylic acid responsiveness
HU03G01737.1	2646	2650	salicylic acid responsiveness
HU04G00148.1	2068	2072	salicylic acid responsiveness
HU07G02246.1	2635	2639	salicylic acid responsiveness
HU11G00778.1	2944	2948	salicylic acid responsiveness
HU11G00778.1	3053	3057	salicylic acid responsiveness
HU11G00778.1	3056	3060	salicylic acid responsiveness
HU11G00778.1	3125	3129	salicylic acid responsiveness
HU11G00778.1	3143	3147	salicylic acid responsiveness
HU01G00833.1	1769	1773	salicylic acid responsiveness
HU04G00047.1	1685	1689	salicylic acid responsiveness
HU07G00272.1	1002	1006	salicylic acid responsiveness
HU07G00272.1	1156	1160	salicylic acid responsiveness
HU07G02249.1	3344	3348	salicylic acid responsiveness
HU07G02249.1	3416	3420	salicylic acid responsiveness
HU11G00778.1	2686	2690	salicylic acid responsiveness
HU05G02245.1	3556	3561	abscisic acid responsiveness
HU06G00029.1	230	235	abscisic acid responsiveness
HU06G00029.1	1333	1338	abscisic acid responsiveness
HU05G02245.1	1890	1896	abscisic acid responsiveness
HU08G00019.1	76	81	abscisic acid responsiveness
HU01G00472.1	1213	1217	abscisic acid responsiveness
HU01G01850.1	2094	2098	abscisic acid responsiveness
HU01G01850.1	2098	2102	abscisic acid responsiveness
HU01G01850.1	2104	2109	abscisic acid responsiveness
HU01G01850.1	2114	2119	abscisic acid responsiveness
HU02G03005.1	1894	1898	abscisic acid responsiveness
HU04G00047.1	604	608	abscisic acid responsiveness
HU04G00047.1	635	640	abscisic acid responsiveness
HU04G00047.1	646	651	abscisic acid responsiveness
HU04G00047.1	647	651	abscisic acid responsiveness
HU04G00047.1	728	732	abscisic acid responsiveness
HU04G00047.1	751	755	abscisic acid responsiveness
HU05G01597.1	2400	2404	abscisic acid responsiveness
HU05G01597.1	2534	2538	abscisic acid responsiveness
HU05G01597.1	2605	2610	abscisic acid responsiveness
HU06G02537.1	2603	2608	abscisic acid responsiveness
HU06G02537.1	2604	2608	abscisic acid responsiveness
HU06G02537.1	2617	2622	abscisic acid responsiveness
HU06G02537.1	2627	2631	abscisic acid responsiveness
HU06G02537.1	2681	2685	abscisic acid responsiveness
HU06G02537.1	2788	2793	abscisic acid responsiveness
HU06G02537.1	2789	2793	abscisic acid responsiveness
HU07G00272.1	327	332	abscisic acid responsiveness
HU08G00229.1	931	935	abscisic acid responsiveness
HU08G02296.1	2625	2629	abscisic acid responsiveness
HU08G02296.1	2777	2782	abscisic acid responsiveness
HU08G02296.1	2797	2802	abscisic acid responsiveness
HU08G02296.1	2859	2863	abscisic acid responsiveness
HU08G02296.1	2874	2878	abscisic acid responsiveness
HU08G02296.1	2876	2881	abscisic acid responsiveness
HU10G00709.1	35	39	abscisic acid responsiveness
HU10G00709.1	89	93	abscisic acid responsiveness
HU10G00709.1	183	188	abscisic acid responsiveness
HU10G00709.1	234	238	abscisic acid responsiveness
HU10G00709.1	240	244	abscisic acid responsiveness
HU10G00709.1	344	348	abscisic acid responsiveness
HU10G00709.1	543	548	abscisic acid responsiveness
HU10G00709.1	610	615	abscisic acid responsiveness
HU11G01134.1	65	70	abscisic acid responsiveness
HU11G01134.1	143	148	abscisic acid responsiveness
HU11G01134.1	167	172	abscisic acid responsiveness
HU07G02248.1	3919	3925	abscisic acid responsiveness
HU07G02248.1	4101	4107	abscisic acid responsiveness
HU07G02249.1	3304	3310	abscisic acid responsiveness
HU07G02249.1	3916	3922	abscisic acid responsiveness
HU07G02249.1	2198	2204	abscisic acid responsiveness
HU04G00048.1	2645	2651	abscisic acid responsiveness
HU04G00048.1	2669	2675	abscisic acid responsiveness
HU04G00048.1	2823	2829	abscisic acid responsiveness
HU04G00048.1	2829	2835	abscisic acid responsiveness
HU04G00048.1	2895	2901	abscisic acid responsiveness
HU04G00048.1	3275	3281	abscisic acid responsiveness
HU04G00048.1	383	389	abscisic acid responsiveness
HU04G00048.1	1598	1604	abscisic acid responsiveness
HU04G00048.1	2928	2934	abscisic acid responsiveness
HU04G00048.1	3184	3190	abscisic acid responsiveness
HU04G00048.1	3526	3532	abscisic acid responsiveness
HU04G00148.1	3445	3451	abscisic acid responsiveness
HU04G00148.1	549	555	abscisic acid responsiveness
HU05G01983.1	1429	1435	abscisic acid responsiveness
HU05G01983.1	2417	2423	abscisic acid responsiveness
HU06G00029.1	1091	1097	abscisic acid responsiveness
HU06G00283.1	48	54	abscisic acid responsiveness
HU07G02246.1	1395	1401	abscisic acid responsiveness
HU07G02246.1	1426	1432	abscisic acid responsiveness
HU07G02246.1	1493	1499	abscisic acid responsiveness
HU07G02246.1	2520	2526	abscisic acid responsiveness
HU07G02246.1	3016	3022	abscisic acid responsiveness
HU07G02246.1	3563	3569	abscisic acid responsiveness
HU05G01983.1	990	995	abscisic acid responsiveness
HU05G01983.1	1740	1745	abscisic acid responsiveness
HU05G01983.1	2378	2383	abscisic acid responsiveness
HU05G01983.1	3250	3255	abscisic acid responsiveness
HU05G02245.1	761	766	abscisic acid responsiveness
HU05G02245.1	2293	2298	abscisic acid responsiveness
HU06G00029.1	1801	1806	abscisic acid responsiveness
HU06G00029.1	1812	1817	abscisic acid responsiveness
HU06G00029.1	1900	1905	abscisic acid responsiveness
HU06G00029.1	2147	2152	abscisic acid responsiveness
HU06G00029.1	2212	2217	abscisic acid responsiveness
HU01G01850.1	186	190	abscisic acid responsiveness
HU01G01850.1	395	401	abscisic acid responsiveness
HU01G01850.1	396	402	abscisic acid responsiveness
HU01G01850.1	397	403	abscisic acid responsiveness
HU01G01850.1	399	403	abscisic acid responsiveness
HU01G01850.1	448	453	abscisic acid responsiveness
HU01G01850.1	449	453	abscisic acid responsiveness
HU01G01850.1	628	636	abscisic acid responsiveness
HU01G01850.1	931	937	abscisic acid responsiveness
HU01G01850.1	932	937	abscisic acid responsiveness
HU02G01573.1	915	919	abscisic acid responsiveness
HU02G01573.1	1022	1029	abscisic acid responsiveness
HU02G01573.1	1023	1029	abscisic acid responsiveness
HU02G01573.1	1024	1030	abscisic acid responsiveness
HU02G01573.1	1025	1029	abscisic acid responsiveness
HU02G01573.1	1035	1042	abscisic acid responsiveness
HU02G01573.1	1036	1042	abscisic acid responsiveness
HU02G01573.1	1037	1042	abscisic acid responsiveness
HU02G01573.1	1038	1042	abscisic acid responsiveness
HU02G01573.1	1056	1062	abscisic acid responsiveness
HU02G01573.1	1057	1061	abscisic acid responsiveness
HU02G01573.1	2270	2274	abscisic acid responsiveness
HU02G01573.1	2286	2290	abscisic acid responsiveness
HU05G02245.1	152	156	abscisic acid responsiveness
HU05G02245.1	298	304	abscisic acid responsiveness
HU05G02245.1	299	305	abscisic acid responsiveness
HU05G02245.1	300	306	abscisic acid responsiveness
HU05G02245.1	301	305	abscisic acid responsiveness
HU05G02245.1	452	458	abscisic acid responsiveness
HU05G02245.1	454	458	abscisic acid responsiveness
HU05G02245.1	575	581	abscisic acid responsiveness
HU05G02245.1	577	581	abscisic acid responsiveness
HU05G02245.1	733	741	abscisic acid responsiveness
HU08G00284.1	173	177	abscisic acid responsiveness
HU08G00284.1	270	274	abscisic acid responsiveness
HU08G00284.1	303	307	abscisic acid responsiveness
HU08G00284.1	340	346	abscisic acid responsiveness
HU01G00472.1	1976	1985	abscisic acid responsiveness
HU01G00472.1	1982	1991	abscisic acid responsiveness
HU01G01391.1	2493	2502	abscisic acid responsiveness
HU02G01569.1	791	800	abscisic acid responsiveness
HU02G01569.1	1455	1464	abscisic acid responsiveness
HU02G01570.1	4348	4357	abscisic acid responsiveness
HU02G01571.1	832	841	abscisic acid responsiveness
HU05G01983.1	1200	1206	abscisic acid responsiveness
HU05G02245.1	322	328	abscisic acid responsiveness
HU05G02245.1	724	730	abscisic acid responsiveness
HU06G00029.1	570	576	abscisic acid responsiveness
HU01G00472.1	3342	3346	abscisic acid responsiveness
HU01G00472.1	3345	3349	abscisic acid responsiveness
HU01G00472.1	3413	3417	abscisic acid responsiveness
HU02G01571.1	1093	1097	abscisic acid responsiveness
HU04G00047.1	4295	4299	abscisic acid responsiveness
HU04G00048.1	93	97	abscisic acid responsiveness
HU04G00048.1	188	192	abscisic acid responsiveness
HU04G00048.1	264	268	abscisic acid responsiveness
HU06G00568.1	2179	2183	abscisic acid responsiveness
HU06G00568.1	2331	2335	abscisic acid responsiveness
HU06G00568.1	2407	2411	abscisic acid responsiveness
HU02G01572.1	870	876	abscisic acid responsiveness
HU02G01572.1	2590	2596	abscisic acid responsiveness
HU02G01569.1	3229	3233	abscisic acid responsiveness
HU02G01569.1	3251	3255	abscisic acid responsiveness
HU02G01569.1	3266	3270	abscisic acid responsiveness
HU02G01569.1	3374	3378	abscisic acid responsiveness
HU02G01569.1	3591	3595	abscisic acid responsiveness
HU02G01569.1	3610	3614	abscisic acid responsiveness
HU04G00048.1	3671	3675	abscisic acid responsiveness
HU04G00048.1	3752	3756	abscisic acid responsiveness
HU04G00048.1	3858	3862	abscisic acid responsiveness
HU04G00148.1	78	82	abscisic acid responsiveness
HU04G00148.1	219	223	abscisic acid responsiveness
HU04G00148.1	250	254	abscisic acid responsiveness
HU04G00148.1	354	358	abscisic acid responsiveness
HU06G00568.1	2732	2736	abscisic acid responsiveness
HU06G00568.1	2916	2920	abscisic acid responsiveness
HU06G00568.1	3039	3043	abscisic acid responsiveness
HU08G00367.1	1421	1425	abscisic acid responsiveness
HU08G00367.1	1715	1719	abscisic acid responsiveness
HU08G00367.1	1725	1729	abscisic acid responsiveness
HU11G01529.1	2429	2433	abscisic acid responsiveness
HU11G01529.1	2469	2473	abscisic acid responsiveness
HU08G01232.1	2822	2831	anaerobic induction
HU02G01573.1	1287	1292	anaerobic induction
HU02G03005.1	2066	2071	anaerobic induction
HU11G01134.1	1583	1588	anaerobic induction
HU11G01134.1	1852	1857	anaerobic induction
HU01G00472.1	988	993	anaerobic induction
HU01G00472.1	1025	1029	anaerobic induction
HU01G00472.1	1036	1041	anaerobic induction
HU01G00472.1	1082	1086	anaerobic induction
HU01G01391.1	557	562	anaerobic induction
HU01G01391.1	604	609	anaerobic induction
HU01G01391.1	652	657	anaerobic induction
HU01G01391.1	676	681	anaerobic induction
HU01G01391.1	727	731	anaerobic induction
HU02G01572.1	2045	2049	anaerobic induction
HU02G01572.1	2063	2068	anaerobic induction
HU02G01572.1	2077	2082	anaerobic induction
HU02G01572.1	2152	2157	anaerobic induction
HU02G01572.1	2176	2180	anaerobic induction
HU02G01572.1	2178	2182	anaerobic induction
HU04G00048.1	431	435	anaerobic induction
HU04G00048.1	433	437	anaerobic induction
HU04G00148.1	3598	3603	anaerobic induction
HU04G00148.1	3611	3616	anaerobic induction
HU04G00148.1	3712	3716	anaerobic induction
HU04G00148.1	3906	3911	anaerobic induction
HU04G00148.1	3959	3963	anaerobic induction
HU04G00148.1	3970	3974	anaerobic induction
HU06G00283.1	45	50	anaerobic induction
HU06G00283.1	216	221	anaerobic induction
HU06G00283.1	284	288	anaerobic induction
HU06G00283.1	325	329	anaerobic induction
HU06G00283.1	327	332	anaerobic induction
HU06G00376.1	1481	1485	anaerobic induction
HU06G02537.1	4183	4187	anaerobic induction
HU07G00272.1	55	59	anaerobic induction
HU07G00272.1	143	147	anaerobic induction
HU07G00272.1	181	186	anaerobic induction
HU08G00367.1	2012	2016	anaerobic induction
HU08G00367.1	2025	2030	anaerobic induction
HU08G00367.1	2026	2030	anaerobic induction
HU08G00367.1	2070	2074	anaerobic induction
HU08G00367.1	2445	2449	anaerobic induction
HU08G00367.1	2490	2494	anaerobic induction
HU08G00367.1	2517	2521	anaerobic induction
HU07G02248.1	613	619	anaerobic induction
HU07G02249.1	980	986	anaerobic induction
HU02G01569.1	270	275	anaerobic induction
HU07G02249.1	627	634	anaerobic induction
HU07G02249.1	628	634	anaerobic induction
HU01G00472.1	531	537	anaerobic induction
HU01G00472.1	847	853	anaerobic induction
HU01G00472.1	897	903	anaerobic induction
HU01G00472.1	2981	2987	anaerobic induction
HU01G00472.1	3153	3159	anaerobic induction
HU08G00014.1	602	608	anaerobic induction
HU08G00014.1	1466	1472	anaerobic induction
HU08G00014.1	1595	1601	anaerobic induction
HU08G00014.1	2749	2755	anaerobic induction
HU02G01573.1	4046	4052	anaerobic induction
HU02G03005.1	2127	2133	anaerobic induction
HU02G03005.1	2943	2949	anaerobic induction
HU02G01570.1	1871	1879	anaerobic induction
HU02G01571.1	2754	2763	anaerobic induction
HU05G02245.1	2190	2196	anaerobic induction
HU01G01850.1	144	148	anaerobic induction
HU01G01850.1	148	154	anaerobic induction
HU02G01570.1	1442	1448	anaerobic induction
HU02G01570.1	1444	1448	anaerobic induction
HU02G01570.1	1536	1540	anaerobic induction
HU03G02797.1	1710	1719	anaerobic induction
HU03G02797.1	1822	1826	anaerobic induction
HU03G02797.1	1977	1983	anaerobic induction
HU03G02797.1	1978	1982	anaerobic induction
HU06G00358.1	1650	1654	anaerobic induction
HU06G00358.1	1671	1675	anaerobic induction
HU06G00376.1	230	236	anaerobic induction
HU06G00376.1	231	237	anaerobic induction
HU07G02248.1	1936	1942	anaerobic induction
HU07G02248.1	1937	1942	anaerobic induction
HU07G02248.1	1938	1942	anaerobic induction
HU07G02248.1	2408	2412	anaerobic induction
HU07G02248.1	3330	3337	anaerobic induction
HU07G02248.1	3331	3337	anaerobic induction
HU07G02248.1	3332	3337	anaerobic induction
HU08G01232.1	1887	1899	anaerobic induction
HU08G01232.1	1892	1897	anaerobic induction
HU08G01232.1	1893	1897	anaerobic induction
HU08G01232.1	1918	1922	anaerobic induction
HU08G01232.1	2333	2342	anaerobic induction
HU01G00472.1	3593	3602	anaerobic induction
HU01G00833.1	1212	1221	anaerobic induction
HU01G01850.1	2310	2319	anaerobic induction
HU01G01850.1	2681	2690	anaerobic induction
HU08G02295.1	1318	1323	anaerobic induction
HU08G02295.1	2186	2191	anaerobic induction
HU01G01850.1	899	903	anaerobic induction
HU01G01850.1	1131	1135	anaerobic induction
HU01G01850.1	1293	1297	anaerobic induction
HU01G01850.1	1651	1655	anaerobic induction
HU01G01850.1	2014	2018	anaerobic induction
HU01G01850.1	2738	2742	anaerobic induction
HU04G00047.1	3330	3334	anaerobic induction
HU05G01983.1	2261	2265	anaerobic induction
HU06G02537.1	1395	1399	anaerobic induction
HU06G02537.1	1409	1413	anaerobic induction
HU06G02537.1	1442	1446	anaerobic induction
HU08G00230.1	1351	1355	anaerobic induction
HU08G00230.1	1607	1611	anaerobic induction
HU08G00230.1	1640	1644	anaerobic induction
HU08G00230.1	1774	1778	anaerobic induction
HU07G02248.1	530	540	anaerobic induction
HU01G00833.1	587	597	anaerobic induction
HU02G01571.1	914	923	anaerobic induction
HU08G00014.1	347	353	anaerobic induction
HU08G00014.1	3435	3441	anaerobic induction
HU08G00019.1	87	93	anaerobic induction
HU08G00019.1	2694	2700	anaerobic induction
HU02G01569.1	2243	2247	anaerobic induction
HU02G01569.1	2279	2283	anaerobic induction
HU02G01569.1	2301	2305	anaerobic induction
HU02G01569.1	2328	2332	anaerobic induction
HU02G01569.1	2656	2660	anaerobic induction
HU02G01569.1	2685	2689	anaerobic induction
HU02G01569.1	3073	3077	anaerobic induction
HU02G01573.1	3103	3107	anaerobic induction
HU02G01573.1	3181	3185	anaerobic induction
HU02G01573.1	3213	3217	anaerobic induction
HU03G01737.1	3186	3190	anaerobic induction
HU03G01737.1	3191	3195	anaerobic induction
HU07G00272.1	2655	2659	anaerobic induction
HU07G00272.1	2686	2690	anaerobic induction
HU07G00272.1	2718	2722	anaerobic induction
HU07G00272.1	2889	2893	anaerobic induction
HU07G00272.1	2914	2918	anaerobic induction
HU07G00272.1	2916	2920	anaerobic induction
HU08G00367.1	232	236	anaerobic induction
HU08G00367.1	286	290	anaerobic induction
HU08G00367.1	373	377	anaerobic induction
HU08G00367.1	906	910	anaerobic induction
HU08G00367.1	978	982	anaerobic induction
HU11G01529.1	2744	2748	anaerobic induction
HU11G01529.1	2777	2781	anaerobic induction
HU08G00367.1	3267	3279	auxin responsiveness
HU02G03154.1	937	942	auxin responsiveness
HU02G03154.1	938	942	auxin responsiveness
HU05G01597.1	153	161	auxin responsiveness
HU06G00568.1	891	895	auxin responsiveness
HU10G00709.1	1147	1152	auxin responsiveness
HU11G01134.1	2390	2395	auxin responsiveness
HU01G01391.1	886	892	auxin responsiveness
HU01G01391.1	2915	2920	auxin responsiveness
HU01G00472.1	3839	3843	auxin responsiveness
HU03G02797.1	727	731	auxin responsiveness
HU08G02296.1	2596	2602	auxin responsiveness
HU01G00472.1	2504	2508	auxin responsiveness
HU02G01572.1	3358	3362	auxin responsiveness
HU03G01737.1	2600	2604	auxin responsiveness
HU04G00048.1	3075	3079	auxin responsiveness
HU07G02248.1	2822	2826	auxin responsiveness
HU05G00466.1	1172	1176	auxin responsiveness
HU05G00466.1	1297	1301	auxin responsiveness
HU05G00466.1	1351	1355	auxin responsiveness
HU01G01850.1	991	995	circadian control
HU01G01850.1	1002	1007	circadian control
HU02G01571.1	3495	3499	circadian control
HU04G00148.1	1767	1772	circadian control
HU05G01597.1	4194	4198	circadian control
HU11G00778.1	1937	1943	circadian control
HU08G00367.1	330	337	circadian control
HU04G00047.1	331	335	circadian control
HU04G00047.1	360	364	circadian control
HU08G00367.1	1413	1422	circadian control
HU08G00367.1	2332	2338	circadian control
HU07G02246.1	2773	2782	circadian control
HU07G02248.1	3745	3754	circadian control
HU02G01571.1	1329	1334	circadian control
HU02G01570.1	3315	3319	circadian control
HU04G00048.1	2683	2687	circadian control
HU05G01983.1	2877	2883	light responsive element
HU06G00029.1	1332	1338	light responsive element
HU06G00283.1	1132	1138	light responsive element
HU06G00283.1	3132	3138	light responsive element
HU06G00376.1	42	48	light responsive element
HU06G00376.1	2260	2266	light responsive element
HU05G01983.1	903	911	light responsive element
HU01G01850.1	1811	1815	light responsive element
HU01G01850.1	1904	1909	light responsive element
HU02G01570.1	2805	2810	light responsive element
HU02G01570.1	2806	2810	light responsive element
HU02G01570.1	2979	2983	light responsive element
HU02G03154.1	702	707	light responsive element
HU02G03154.1	730	734	light responsive element
HU02G03154.1	735	739	light responsive element
HU02G03154.1	768	773	light responsive element
HU05G01597.1	1815	1819	light responsive element
HU05G01597.1	1896	1901	light responsive element
HU06G00568.1	2200	2205	light responsive element
HU06G00568.1	2226	2230	light responsive element
HU06G00568.1	2238	2242	light responsive element
HU06G00568.1	2260	2264	light responsive element
HU06G02537.1	3899	3904	light responsive element
HU07G02246.1	1396	1401	light responsive element
HU08G00019.1	1908	1912	light responsive element
HU08G00019.1	2017	2021	light responsive element
HU08G00019.1	2076	2080	light responsive element
HU08G00019.1	2630	2634	light responsive element
HU10G00709.1	968	972	light responsive element
HU10G00709.1	1007	1011	light responsive element
HU10G00709.1	1141	1145	light responsive element
HU11G00778.1	323	328	light responsive element
HU11G00778.1	352	357	light responsive element
HU11G00778.1	413	417	light responsive element
HU11G00778.1	491	496	light responsive element
HU11G00778.1	509	514	light responsive element
HU11G00778.1	630	635	light responsive element
HU11G00778.1	635	640	light responsive element
HU11G00778.1	728	732	light responsive element
HU11G00778.1	1019	1024	light responsive element
HU11G00778.1	1105	1110	light responsive element
HU11G00778.1	1130	1135	light responsive element
HU11G00778.1	1151	1155	light responsive element
HU11G00778.1	1262	1267	light responsive element
HU11G01134.1	284	289	light responsive element
HU11G01134.1	285	289	light responsive element
HU11G01134.1	2612	2616	light responsive element
HU06G00283.1	55	61	light responsive element
HU06G00283.1	1490	1496	light responsive element
HU07G02248.1	3304	3312	light responsive element
HU02G01573.1	3593	3599	light responsive element
HU02G01573.1	3952	3958	light responsive element
HU02G01573.1	4046	4052	light responsive element
HU02G01573.1	1062	1068	light responsive element
HU03G01737.1	2443	2449	light responsive element
HU06G00029.1	2559	2565	light responsive element
HU06G00029.1	3157	3163	light responsive element
HU06G00283.1	48	54	light responsive element
HU06G00568.1	2427	2433	light responsive element
HU06G00568.1	3022	3028	light responsive element
HU06G00568.1	3136	3142	light responsive element
HU06G00568.1	3235	3241	light responsive element
HU06G00568.1	3386	3392	light responsive element
HU06G00568.1	96	102	light responsive element
HU06G00568.1	159	165	light responsive element
HU03G01737.1	2393	2399	light responsive element
HU03G01737.1	2443	2449	light responsive element
HU03G02797.1	1438	1444	light responsive element
HU02G01572.1	1103	1110	light responsive element
HU02G01573.1	143	149	light responsive element
HU02G01573.1	287	293	light responsive element
HU02G01573.1	706	712	light responsive element
HU02G01573.1	815	821	light responsive element
HU03G02797.1	1808	1814	light responsive element
HU03G02797.1	2641	2647	light responsive element
HU03G02797.1	2826	2832	light responsive element
HU03G02797.1	3239	3245	light responsive element
HU02G01569.1	2752	2757	light responsive element
HU02G01569.1	3543	3548	light responsive element
HU02G01569.1	4258	4263	light responsive element
HU02G01570.1	989	994	light responsive element
HU02G01570.1	1097	1102	light responsive element
HU02G01570.1	1816	1821	light responsive element
HU02G01570.1	2556	2561	light responsive element
HU06G00376.1	822	827	light responsive element
HU06G00376.1	851	856	light responsive element
HU06G00376.1	1096	1101	light responsive element
HU08G01232.1	3372	3377	light responsive element
HU08G02295.1	88	93	light responsive element
HU08G02295.1	110	115	light responsive element
HU08G02295.1	1363	1368	light responsive element
HU08G02295.1	1884	1889	light responsive element
HU08G02295.1	2090	2095	light responsive element
HU08G02295.1	2484	2489	light responsive element
HU08G02296.1	188	193	light responsive element
HU08G02296.1	956	961	light responsive element
HU01G01391.1	1470	1476	light responsive element
HU01G01391.1	1472	1476	light responsive element
HU02G01571.1	1766	1775	light responsive element
HU02G01571.1	1767	1774	light responsive element
HU02G01571.1	1768	1774	light responsive element
HU02G01571.1	1769	1776	light responsive element
HU02G01571.1	1770	1776	light responsive element
HU02G01571.1	1771	1777	light responsive element
HU02G01571.1	1772	1776	light responsive element
HU02G03005.1	674	678	light responsive element
HU02G03005.1	856	863	light responsive element
HU02G03005.1	970	976	light responsive element
HU02G03005.1	971	975	light responsive element
HU02G03005.1	1066	1070	light responsive element
HU02G03005.1	1109	1117	light responsive element
HU02G03005.1	1178	1182	light responsive element
HU02G03005.1	1954	1959	light responsive element
HU03G01737.1	914	918	light responsive element
HU03G01737.1	1008	1014	light responsive element
HU04G00148.1	151	156	light responsive element
HU04G00148.1	152	156	light responsive element
HU04G00148.1	254	260	light responsive element
HU05G02245.1	800	806	light responsive element
HU08G00230.1	527	533	light responsive element
HU08G00230.1	528	534	light responsive element
HU08G00230.1	819	825	light responsive element
HU08G00230.1	821	825	light responsive element
HU08G02295.1	37	43	light responsive element
HU08G02295.1	38	43	light responsive element
HU08G02295.1	39	43	light responsive element
HU08G02295.1	457	463	light responsive element
HU08G02295.1	459	463	light responsive element
HU06G00283.1	2231	2241	light responsive element
HU06G00358.1	224	233	light responsive element
HU06G00568.1	211	220	light responsive element
HU06G00568.1	1615	1624	light responsive element
HU06G00358.1	1344	1350	light responsive element
HU06G00358.1	1509	1515	light responsive element
HU07G02248.1	1632	1638	light responsive element
HU07G02248.1	2893	2899	light responsive element
HU07G02249.1	1654	1660	light responsive element
HU05G01983.1	2245	2251	light responsive element
HU05G02245.1	3331	3337	light responsive element
HU06G00283.1	2939	2945	light responsive element
HU01G00472.1	2531	2535	light responsive element
HU02G01571.1	3637	3641	light responsive element
HU03G01737.1	1368	1372	light responsive element
HU03G01737.1	1469	1473	light responsive element
HU03G01737.1	1554	1558	light responsive element
HU04G00047.1	2817	2821	light responsive element
HU04G00047.1	2850	2854	light responsive element
HU06G00283.1	3329	3333	light responsive element
HU06G00283.1	3379	3383	light responsive element
HU06G00358.1	1233	1237	light responsive element
HU06G00358.1	1528	1532	light responsive element
HU06G02537.1	1984	1988	light responsive element
HU06G02537.1	2058	2062	light responsive element
HU10G00709.1	2353	2357	light responsive element
HU11G01529.1	1186	1190	light responsive element
HU03G01737.1	3030	3036	light responsive element
HU01G01391.1	2960	2964	light responsive element
HU02G01573.1	1093	1097	light responsive element
HU02G01573.1	1110	1114	light responsive element
HU04G00148.1	971	975	light responsive element
HU04G00148.1	1058	1062	light responsive element
HU04G00148.1	1975	1979	light responsive element
HU04G00148.1	2263	2267	light responsive element
HU04G00148.1	2277	2281	light responsive element
HU04G00148.1	2309	2313	light responsive element
HU04G00148.1	2325	2329	light responsive element
HU04G00148.1	2454	2458	light responsive element
HU05G01983.1	3224	3228	light responsive element
HU06G02537.1	574	578	light responsive element
HU07G02246.1	3137	3141	light responsive element
HU08G01232.1	131	135	light responsive element
HU11G01125.1	3482	3486	light responsive element
HU11G01125.1	3506	3510	light responsive element
HU06G02537.1	1925	1931	seed-specific regulation
HU02G03154.1	582	587	seed-specific regulation
HU02G03154.1	672	676	seed-specific regulation
HU08G00229.1	1021	1025	seed-specific regulation
HU05G02245.1	517	523	seed-specific regulation
HU06G00568.1	915	921	seed-specific regulation
HU06G00358.1	3079	3084	seed-specific regulation
HU01G00472.1	1970	1979	seed-specific regulation
HU02G01571.1	1219	1225	seed-specific regulation
HU04G00148.1	775	780	MeJA-responsiveness
HU04G00148.1	3295	3302	MeJA-responsiveness
HU04G00148.1	3403	3410	MeJA-responsiveness
HU05G01597.1	242	247	MeJA-responsiveness
HU05G01983.1	3307	3312	MeJA-responsiveness
HU05G02245.1	708	713	MeJA-responsiveness
HU05G02245.1	1744	1749	MeJA-responsiveness
HU05G02245.1	3555	3561	MeJA-responsiveness
HU06G00568.1	2007	2013	MeJA-responsiveness
HU06G00568.1	2708	2714	MeJA-responsiveness
HU06G00568.1	3557	3563	MeJA-responsiveness
HU11G01134.1	2951	2957	MeJA-responsiveness
HU11G01529.1	430	436	MeJA-responsiveness
HU11G01529.1	3361	3367	MeJA-responsiveness
HU08G00230.1	1065	1070	MeJA-responsiveness
HU08G00230.1	1720	1725	MeJA-responsiveness
HU08G00230.1	2573	2578	MeJA-responsiveness
HU08G00284.1	1891	1896	MeJA-responsiveness
HU08G02295.1	500	506	MeJA-responsiveness
HU08G02296.1	1539	1545	MeJA-responsiveness
HU10G00709.1	448	454	MeJA-responsiveness
HU11G00778.1	1123	1129	MeJA-responsiveness
HU01G01850.1	1007	1012	MeJA-responsiveness
HU01G01850.1	1058	1062	MeJA-responsiveness
HU01G01850.1	1062	1066	MeJA-responsiveness
HU01G01850.1	1070	1074	MeJA-responsiveness
HU01G01850.1	1344	1349	MeJA-responsiveness
HU01G01850.1	1360	1364	MeJA-responsiveness
HU01G01850.1	2148	2153	MeJA-responsiveness
HU01G01850.1	2149	2153	MeJA-responsiveness
HU01G01850.1	2174	2178	MeJA-responsiveness
HU01G01850.1	2176	2180	MeJA-responsiveness
HU01G01850.1	2195	2199	MeJA-responsiveness
HU01G01850.1	2390	2394	MeJA-responsiveness
HU04G00047.1	159	164	MeJA-responsiveness
HU04G00047.1	160	164	MeJA-responsiveness
HU04G00047.1	185	190	MeJA-responsiveness
HU04G00047.1	247	251	MeJA-responsiveness
HU04G00047.1	1124	1129	MeJA-responsiveness
HU04G00047.1	1125	1129	MeJA-responsiveness
HU04G00047.1	1210	1214	MeJA-responsiveness
HU04G00047.1	1233	1238	MeJA-responsiveness
HU04G00148.1	1643	1648	MeJA-responsiveness
HU04G00148.1	1655	1659	MeJA-responsiveness
HU04G00148.1	1757	1762	MeJA-responsiveness
HU04G00148.1	1762	1767	MeJA-responsiveness
HU05G01597.1	2999	3003	MeJA-responsiveness
HU05G01597.1	3081	3086	MeJA-responsiveness
HU05G01597.1	3126	3133	MeJA-responsiveness
HU05G01597.1	3190	3195	MeJA-responsiveness
HU05G01597.1	3887	3891	MeJA-responsiveness
HU05G01597.1	3944	3949	MeJA-responsiveness
HU06G00283.1	388	393	MeJA-responsiveness
HU06G00283.1	408	413	MeJA-responsiveness
HU06G00376.1	355	359	MeJA-responsiveness
HU06G00376.1	377	381	MeJA-responsiveness
HU06G02537.1	3222	3226	MeJA-responsiveness
HU06G02537.1	3265	3270	MeJA-responsiveness
HU07G00272.1	423	427	MeJA-responsiveness
HU07G02246.1	1381	1386	MeJA-responsiveness
HU08G00229.1	632	636	MeJA-responsiveness
HU08G00229.1	732	737	MeJA-responsiveness
HU08G00229.1	765	769	MeJA-responsiveness
HU08G00284.1	1967	1971	MeJA-responsiveness
HU08G00284.1	1982	1986	MeJA-responsiveness
HU08G00284.1	2017	2021	MeJA-responsiveness
HU08G02296.1	43	47	MeJA-responsiveness
HU08G02296.1	178	182	MeJA-responsiveness
HU08G02296.1	269	274	MeJA-responsiveness
HU08G02296.1	424	428	MeJA-responsiveness
HU08G02296.1	434	438	MeJA-responsiveness
HU08G02296.1	577	581	MeJA-responsiveness
HU08G02296.1	593	597	MeJA-responsiveness
HU08G02296.1	629	633	MeJA-responsiveness
HU08G02296.1	676	681	MeJA-responsiveness
HU08G02296.1	1356	1360	MeJA-responsiveness
HU08G02296.1	1471	1475	MeJA-responsiveness
HU08G02296.1	1517	1521	MeJA-responsiveness
HU08G02296.1	1587	1591	MeJA-responsiveness
HU08G02296.1	1633	1637	MeJA-responsiveness
HU08G02296.1	1701	1705	MeJA-responsiveness
HU08G02296.1	1739	1743	MeJA-responsiveness
HU08G02296.1	1741	1748	MeJA-responsiveness
HU08G02296.1	1889	1893	MeJA-responsiveness
HU11G01125.1	2610	2614	MeJA-responsiveness
HU11G01125.1	2612	2616	MeJA-responsiveness
HU11G00778.1	2151	2157	MeJA-responsiveness
HU11G01125.1	588	594	MeJA-responsiveness
HU02G01572.1	1556	1561	MeJA-responsiveness
HU02G01572.1	2709	2714	MeJA-responsiveness
HU06G02537.1	3106	3111	MeJA-responsiveness
HU06G02537.1	3893	3898	MeJA-responsiveness
HU08G00284.1	1788	1794	MeJA-responsiveness
HU11G01134.1	3469	3475	MeJA-responsiveness
HU02G01572.1	807	813	MeJA-responsiveness
HU02G01572.1	2182	2188	MeJA-responsiveness
HU03G02797.1	112	118	MeJA-responsiveness
HU03G02797.1	285	291	MeJA-responsiveness
HU03G02797.1	305	311	MeJA-responsiveness
HU05G00466.1	2466	2472	MeJA-responsiveness
HU05G00466.1	2069	2075	MeJA-responsiveness
HU05G00466.1	2077	2083	MeJA-responsiveness
HU05G00466.1	2487	2493	MeJA-responsiveness
HU05G00466.1	2598	2604	MeJA-responsiveness
HU02G03005.1	27	33	MeJA-responsiveness
HU02G03005.1	2980	2986	MeJA-responsiveness
HU02G03154.1	2709	2715	MeJA-responsiveness
HU03G02797.1	2286	2292	MeJA-responsiveness
HU04G00047.1	3192	3198	MeJA-responsiveness
HU02G01571.1	3577	3583	MeJA-responsiveness
HU02G01572.1	558	564	MeJA-responsiveness
HU02G01572.1	780	786	MeJA-responsiveness
HU03G02797.1	3053	3059	MeJA-responsiveness
HU04G00047.1	377	383	MeJA-responsiveness
HU04G00047.1	652	658	MeJA-responsiveness
HU07G02248.1	3011	3017	MeJA-responsiveness
HU07G02248.1	3076	3082	MeJA-responsiveness
HU07G02248.1	3673	3679	MeJA-responsiveness
HU07G02248.1	4051	4057	MeJA-responsiveness
HU07G02249.1	268	274	MeJA-responsiveness
HU07G02249.1	463	469	MeJA-responsiveness
HU11G01134.1	3493	3499	MeJA-responsiveness
HU11G01529.1	166	172	MeJA-responsiveness
HU11G01529.1	678	684	MeJA-responsiveness
HU11G01529.1	753	759	MeJA-responsiveness
HU11G01529.1	1001	1007	MeJA-responsiveness
HU11G01529.1	1518	1524	MeJA-responsiveness
HU08G00367.1	2768	2775	MeJA-responsiveness
HU08G01232.1	2771	2778	MeJA-responsiveness
HU08G02295.1	2483	2495	MeJA-responsiveness
HU02G01569.1	1482	1494	MeJA-responsiveness
HU06G00029.1	3326	3334	MeJA-responsiveness
HU06G00283.1	1677	1682	MeJA-responsiveness
HU06G00283.1	2107	2112	MeJA-responsiveness
HU06G00283.1	2159	2164	MeJA-responsiveness
HU06G00283.1	2382	2387	MeJA-responsiveness
HU06G00283.1	3357	3362	MeJA-responsiveness
HU08G00367.1	1255	1260	MeJA-responsiveness
HU08G00367.1	1309	1314	MeJA-responsiveness
HU08G00367.1	1520	1525	MeJA-responsiveness
HU08G00367.1	1546	1551	MeJA-responsiveness
HU08G00367.1	1568	1573	MeJA-responsiveness
HU08G00367.1	1749	1754	MeJA-responsiveness
HU08G00367.1	1799	1804	MeJA-responsiveness
HU01G01850.1	2191	2196	MeJA-responsiveness
HU01G01850.1	2192	2196	MeJA-responsiveness
HU01G01850.1	2284	2290	MeJA-responsiveness
HU01G01850.1	2285	2290	MeJA-responsiveness
HU01G01850.1	2286	2290	MeJA-responsiveness
HU01G01850.1	2918	2923	MeJA-responsiveness
HU01G01850.1	2919	2923	MeJA-responsiveness
HU02G01569.1	681	687	MeJA-responsiveness
HU02G01569.1	682	686	MeJA-responsiveness
HU02G03005.1	214	221	MeJA-responsiveness
HU02G03005.1	215	221	MeJA-responsiveness
HU02G03154.1	502	508	MeJA-responsiveness
HU02G03154.1	503	509	MeJA-responsiveness
HU04G00047.1	380	385	MeJA-responsiveness
HU04G00047.1	381	385	MeJA-responsiveness
HU05G01983.1	1606	1612	MeJA-responsiveness
HU05G01983.1	1607	1611	MeJA-responsiveness
HU05G01983.1	1723	1735	MeJA-responsiveness
HU05G01983.1	1726	1733	MeJA-responsiveness
HU05G01983.1	1727	1733	MeJA-responsiveness
HU05G02245.1	1027	1033	MeJA-responsiveness
HU05G02245.1	1029	1033	MeJA-responsiveness
HU05G02245.1	1050	1056	MeJA-responsiveness
HU05G02245.1	1051	1055	MeJA-responsiveness
HU05G02245.1	1058	1066	MeJA-responsiveness
HU07G00272.1	762	766	MeJA-responsiveness
HU07G02248.1	1833	1840	MeJA-responsiveness
HU08G00230.1	1569	1573	MeJA-responsiveness
HU08G00367.1	2334	2338	MeJA-responsiveness
HU04G00048.1	541	550	MeJA-responsiveness
HU05G01597.1	2848	2857	MeJA-responsiveness
HU05G01983.1	1935	1944	MeJA-responsiveness
HU05G01983.1	1938	1947	MeJA-responsiveness
HU05G01983.1	2023	2032	MeJA-responsiveness
HU08G00284.1	2187	2196	MeJA-responsiveness
HU08G01232.1	1443	1452	MeJA-responsiveness
HU10G00709.1	51	61	MeJA-responsiveness
HU11G00778.1	3183	3192	MeJA-responsiveness
HU11G01125.1	2410	2420	MeJA-responsiveness
HU03G01737.1	207	213	MeJA-responsiveness
HU03G01737.1	2520	2526	MeJA-responsiveness
HU03G01737.1	2752	2758	MeJA-responsiveness
HU03G02797.1	603	609	MeJA-responsiveness
HU03G02797.1	613	619	MeJA-responsiveness
HU03G02797.1	653	659	MeJA-responsiveness
HU03G02797.1	663	669	MeJA-responsiveness
HU03G02797.1	675	681	MeJA-responsiveness
HU03G02797.1	1243	1249	MeJA-responsiveness
HU01G00833.1	591	596	MeJA-responsiveness
HU01G00833.1	2990	2995	MeJA-responsiveness
HU01G01391.1	1250	1255	MeJA-responsiveness
HU01G01391.1	2973	2978	MeJA-responsiveness
HU01G01850.1	1074	1079	MeJA-responsiveness
HU01G01850.1	1639	1650	MeJA-responsiveness
HU02G01569.1	2694	2699	MeJA-responsiveness
HU02G01570.1	3044	3049	MeJA-responsiveness
HU02G01570.1	3062	3067	MeJA-responsiveness
HU01G00472.1	2773	2777	MeJA-responsiveness
HU01G00472.1	2965	2969	MeJA-responsiveness
HU01G00472.1	3032	3036	MeJA-responsiveness
HU01G00472.1	3138	3142	MeJA-responsiveness
HU01G00472.1	3145	3149	MeJA-responsiveness
HU01G00472.1	4146	4150	MeJA-responsiveness
HU01G00472.1	4157	4161	MeJA-responsiveness
HU01G00472.1	4202	4206	MeJA-responsiveness
HU01G00472.1	4222	4226	MeJA-responsiveness
HU01G00472.1	4226	4230	MeJA-responsiveness
HU02G01570.1	3380	3384	MeJA-responsiveness
HU02G01570.1	3400	3404	MeJA-responsiveness
HU02G01570.1	3417	3421	MeJA-responsiveness
HU02G01570.1	3611	3615	MeJA-responsiveness
HU02G01571.1	1545	1549	MeJA-responsiveness
HU02G01571.1	1565	1569	MeJA-responsiveness
HU02G01571.1	2337	2341	MeJA-responsiveness
HU02G01571.1	2522	2526	MeJA-responsiveness
HU03G01737.1	2294	2298	MeJA-responsiveness
HU03G01737.1	2297	2301	MeJA-responsiveness
HU03G01737.1	2306	2310	MeJA-responsiveness
HU04G00047.1	3670	3674	MeJA-responsiveness
HU04G00047.1	3759	3763	MeJA-responsiveness
HU04G00047.1	3897	3901	MeJA-responsiveness
HU04G00048.1	2067	2071	MeJA-responsiveness
HU04G00048.1	2176	2180	MeJA-responsiveness
HU04G00048.1	2246	2250	MeJA-responsiveness
HU04G00048.1	2262	2266	MeJA-responsiveness
HU05G01983.1	2507	2511	MeJA-responsiveness
HU05G01983.1	2523	2527	MeJA-responsiveness
HU05G01983.1	2628	2632	MeJA-responsiveness
HU05G01983.1	2710	2714	MeJA-responsiveness
HU06G00283.1	3205	3209	MeJA-responsiveness
HU06G00568.1	2569	2573	MeJA-responsiveness
HU10G00709.1	1685	1689	MeJA-responsiveness
HU10G00709.1	1787	1791	MeJA-responsiveness
HU01G00833.1	1949	1955	MeJA-responsiveness
HU01G00833.1	3052	3058	MeJA-responsiveness
HU06G02537.1	4232	4238	MeJA-responsiveness
HU07G00272.1	1040	1046	MeJA-responsiveness
HU11G01134.1	2431	2437	MeJA-responsiveness
HU11G01134.1	2530	2536	MeJA-responsiveness
HU01G01391.1	2495	2499	MeJA-responsiveness
HU02G01569.1	508	512	MeJA-responsiveness
HU02G01569.1	3951	3955	MeJA-responsiveness
HU02G01569.1	3962	3966	MeJA-responsiveness
HU02G01569.1	4075	4079	MeJA-responsiveness
HU02G01569.1	4227	4231	MeJA-responsiveness
HU03G01737.1	1872	1876	MeJA-responsiveness
HU03G01737.1	1971	1975	MeJA-responsiveness
HU03G01737.1	1980	1984	MeJA-responsiveness
HU03G01737.1	2027	2031	MeJA-responsiveness
HU04G00047.1	881	885	MeJA-responsiveness
HU04G00047.1	1020	1024	MeJA-responsiveness
HU04G00048.1	2949	2953	MeJA-responsiveness
HU04G00048.1	3095	3099	MeJA-responsiveness
HU06G00568.1	3198	3202	MeJA-responsiveness
HU06G00568.1	3224	3228	MeJA-responsiveness
HU06G00568.1	3327	3331	MeJA-responsiveness
HU06G02537.1	1173	1177	MeJA-responsiveness
HU06G02537.1	1227	1231	MeJA-responsiveness
HU06G02537.1	1354	1358	MeJA-responsiveness
HU07G02246.1	3743	3747	MeJA-responsiveness
HU07G02246.1	3783	3787	MeJA-responsiveness
HU07G02246.1	3955	3959	MeJA-responsiveness
HU08G00367.1	3167	3171	MeJA-responsiveness
HU08G00367.1	3185	3189	MeJA-responsiveness
HU08G00367.1	3361	3365	MeJA-responsiveness
HU11G01134.1	1407	1411	MeJA-responsiveness
HU11G01529.1	927	931	MeJA-responsiveness
HU08G00284.1	2656	2663	zein metabolism regulation
HU08G00367.1	3078	3085	zein metabolism regulation
HU08G01232.1	91	100	zein metabolism regulation
HU08G01232.1	1134	1143	zein metabolism regulation
HU08G01232.1	1319	1326	zein metabolism regulation
HU08G00019.1	1065	1070	zein metabolism regulation
HU08G00019.1	1080	1085	zein metabolism regulation
HU08G00019.1	2576	2581	zein metabolism regulation
HU08G00229.1	1434	1439	zein metabolism regulation
HU01G00472.1	1193	1198	zein metabolism regulation
HU01G00472.1	1205	1209	zein metabolism regulation
HU01G00833.1	3343	3347	zein metabolism regulation
HU01G00833.1	3396	3400	zein metabolism regulation
HU01G01391.1	241	245	zein metabolism regulation
HU01G01391.1	320	324	zein metabolism regulation
HU01G01391.1	358	362	zein metabolism regulation
HU01G01391.1	421	426	zein metabolism regulation
HU01G01391.1	437	441	zein metabolism regulation
HU01G01391.1	484	488	zein metabolism regulation
HU02G01572.1	1689	1693	zein metabolism regulation
HU04G00048.1	767	771	zein metabolism regulation
HU04G00148.1	3212	3216	zein metabolism regulation
HU06G00283.1	1476	1480	zein metabolism regulation
HU08G00367.1	1681	1685	zein metabolism regulation
HU08G00367.1	1685	1690	zein metabolism regulation
HU08G00367.1	1950	1954	zein metabolism regulation
HU08G00367.1	2263	2267	zein metabolism regulation
HU08G00367.1	2431	2436	zein metabolism regulation
HU08G00367.1	2444	2449	zein metabolism regulation
HU06G02537.1	4117	4123	zein metabolism regulation
HU07G00272.1	2626	2632	zein metabolism regulation
HU07G02246.1	2328	2334	zein metabolism regulation
HU03G02797.1	2274	2279	zein metabolism regulation
HU03G02797.1	2353	2358	zein metabolism regulation
HU03G02797.1	2571	2576	zein metabolism regulation
HU01G00472.1	4236	4242	zein metabolism regulation
HU07G02248.1	2842	2848	zein metabolism regulation
HU07G02248.1	3364	3370	zein metabolism regulation
HU07G02248.1	3628	3634	zein metabolism regulation
HU02G01573.1	3583	3589	zein metabolism regulation
HU02G01573.1	3593	3599	zein metabolism regulation
HU02G01569.1	151	160	zein metabolism regulation
HU02G01569.1	160	169	zein metabolism regulation
HU02G01569.1	2265	2274	zein metabolism regulation
HU02G01569.1	2526	2535	zein metabolism regulation
HU02G01569.1	2922	2931	zein metabolism regulation
HU02G01570.1	3780	3786	zein metabolism regulation
HU02G03005.1	1902	1908	zein metabolism regulation
HU02G03005.1	2227	2233	zein metabolism regulation
HU01G01850.1	933	937	zein metabolism regulation
HU01G01850.1	1366	1372	zein metabolism regulation
HU01G01850.1	1367	1372	zein metabolism regulation
HU06G00376.1	272	276	zein metabolism regulation
HU08G01232.1	893	900	zein metabolism regulation
HU08G01232.1	894	900	zein metabolism regulation
HU08G01232.1	895	901	zein metabolism regulation
HU02G01570.1	2008	2017	zein metabolism regulation
HU02G01571.1	1500	1509	zein metabolism regulation
HU02G01573.1	599	608	zein metabolism regulation
HU10G00709.1	2359	2364	zein metabolism regulation
HU10G00709.1	3340	3345	zein metabolism regulation
HU01G01850.1	2313	2317	zein metabolism regulation
HU01G01850.1	2396	2400	zein metabolism regulation
HU05G01983.1	2976	2980	zein metabolism regulation
HU06G00568.1	2461	2465	zein metabolism regulation
HU07G02249.1	2592	2598	zein metabolism regulation
HU02G01569.1	81	85	zein metabolism regulation
HU02G01569.1	122	126	zein metabolism regulation
HU02G01573.1	2841	2845	zein metabolism regulation
HU03G02797.1	479	483	zein metabolism regulation
HU07G00272.1	2997	3001	zein metabolism regulation
HU07G00272.1	3004	3008	zein metabolism regulation
HU08G00367.1	1360	1364	zein metabolism regulation
HU08G00367.1	1382	1386	zein metabolism regulation
HU11G01529.1	2498	2502	zein metabolism regulation
HU08G00014.1	1565	1571	meristem expression
HU08G00284.1	2260	2266	meristem expression
HU10G00709.1	1011	1017	meristem expression
HU11G01529.1	150	156	meristem expression
HU06G00029.1	1633	1641	meristem expression
HU07G00272.1	2750	2758	meristem expression
HU08G00284.1	340	346	meristem expression
HU08G00284.1	1190	1196	meristem expression
HU08G00367.1	68	74	meristem expression
HU11G00778.1	1615	1621	meristem expression
HU02G01570.1	2648	2652	meristem expression
HU02G01570.1	2782	2787	meristem expression
HU02G03005.1	1664	1669	meristem expression
HU02G03154.1	784	789	meristem expression
HU05G01597.1	1897	1901	meristem expression
HU05G01597.1	2028	2033	meristem expression
HU05G01597.1	2058	2063	meristem expression
HU05G01597.1	2069	2073	meristem expression
HU05G01597.1	2095	2100	meristem expression
HU05G01597.1	3729	3733	meristem expression
HU05G01597.1	3798	3802	meristem expression
HU05G01597.1	3819	3823	meristem expression
HU05G01597.1	3875	3879	meristem expression
HU06G00568.1	2135	2139	meristem expression
HU06G00568.1	2137	2142	meristem expression
HU06G00568.1	2155	2160	meristem expression
HU07G02246.1	1444	1448	meristem expression
HU08G00019.1	1731	1735	meristem expression
HU08G00019.1	1819	1824	meristem expression
HU06G02537.1	2020	2025	meristem expression
HU06G00283.1	3309	3315	meristem expression
HU02G01573.1	2464	2470	meristem expression
HU02G01573.1	3208	3214	meristem expression
HU02G01573.1	3583	3589	meristem expression
HU06G00568.1	605	611	meristem expression
HU06G00568.1	915	921	meristem expression
HU02G01573.1	1221	1227	meristem expression
HU03G02797.1	664	671	meristem expression
HU03G02797.1	2748	2755	meristem expression
HU02G01569.1	454	459	meristem expression
HU02G01569.1	843	848	meristem expression
HU02G01569.1	1584	1589	meristem expression
HU02G01569.1	2404	2409	meristem expression
HU08G01232.1	2470	2475	meristem expression
HU03G01737.1	1010	1014	meristem expression
HU03G01737.1	1172	1176	meristem expression
HU04G00148.1	103	109	meristem expression
HU04G00148.1	104	109	meristem expression
HU04G00148.1	105	109	meristem expression
HU04G00148.1	150	156	meristem expression
HU07G00272.1	636	640	meristem expression
HU08G00230.1	529	533	meristem expression
HU08G00230.1	698	703	meristem expression
HU08G02295.1	500	506	meristem expression
HU07G02249.1	2893	2899	meristem expression
HU08G00014.1	617	623	meristem expression
HU03G01737.1	2152	2156	meristem expression
HU04G00048.1	882	886	meristem expression
HU07G02249.1	958	962	meristem expression
HU02G01573.1	1220	1224	meristem expression
HU04G00148.1	2744	2748	meristem expression
HU05G02245.1	67	71	meristem expression
HU07G02246.1	2823	2827	meristem expression
HU11G01134.1	584	588	meristem expression
HU11G01134.1	912	916	meristem expression
HU11G01134.1	935	939	meristem expression
HU08G00229.1	513	519	endosperm expression
HU05G01983.1	1167	1173	endosperm expression
HU02G01573.1	3677	3681	endosperm expression
HU02G01573.1	3796	3801	endosperm expression
HU02G03154.1	2931	2935	endosperm expression
HU11G01125.1	1870	1875	endosperm expression
HU11G01125.1	1923	1927	endosperm expression
HU03G01737.1	2653	2659	endosperm expression
HU07G02246.1	3483	3492	endosperm expression
HU01G00833.1	252	258	endosperm expression
HU05G00466.1	3690	3695	endosperm expression
HU04G00148.1	1846	1850	endosperm expression
HU07G02248.1	835	840	endosperm expression
HU08G00019.1	2391	2395	endosperm expression
HU10G00709.1	1232	1237	endosperm expression
HU06G00568.1	2113	2117	endosperm expression
HU08G00229.1	1328	1332	endosperm expression
HU06G00029.1	2832	2836	endosperm expression
HU08G00014.1	955	959	endosperm expression
HU03G01737.1	1769	1775	gibberellin-responsive element
HU03G01737.1	2534	2540	gibberellin-responsive element
HU06G00283.1	1251	1257	gibberellin-responsive element
HU08G00230.1	75	80	gibberellin-responsive element
HU01G00472.1	825	830	gibberellin-responsive element
HU01G01850.1	2895	2900	gibberellin-responsive element
HU02G01569.1	3606	3610	gibberellin-responsive element
HU02G01573.1	2511	2516	gibberellin-responsive element
HU02G01573.1	2548	2552	gibberellin-responsive element
HU02G01573.1	2724	2729	gibberellin-responsive element
HU02G03154.1	438	442	gibberellin-responsive element
HU02G03154.1	491	496	gibberellin-responsive element
HU03G02797.1	2766	2771	gibberellin-responsive element
HU03G02797.1	2825	2830	gibberellin-responsive element
HU05G01597.1	2712	2716	gibberellin-responsive element
HU06G02537.1	3071	3075	gibberellin-responsive element
HU08G00229.1	852	857	gibberellin-responsive element
HU08G02296.1	1273	1278	gibberellin-responsive element
HU11G01134.1	2623	2627	gibberellin-responsive element
HU11G01134.1	2629	2634	gibberellin-responsive element
HU08G00014.1	1056	1065	gibberellin-responsive element
HU08G00014.1	1565	1571	gibberellin-responsive element
HU02G01571.1	1851	1857	gibberellin-responsive element
HU04G00048.1	259	265	gibberellin-responsive element
HU04G00048.1	283	289	gibberellin-responsive element
HU05G00466.1	307	313	gibberellin-responsive element
HU06G00568.1	3452	3458	gibberellin-responsive element
HU07G02248.1	2277	2283	gibberellin-responsive element
HU06G00358.1	2477	2482	gibberellin-responsive element
HU02G01573.1	830	834	gibberellin-responsive element
HU02G03005.1	671	678	gibberellin-responsive element
HU02G03005.1	672	678	gibberellin-responsive element
HU02G03005.1	673	678	gibberellin-responsive element
HU02G03154.1	505	511	gibberellin-responsive element
HU02G03154.1	526	532	gibberellin-responsive element
HU05G01983.1	2102	2107	gibberellin-responsive element
HU07G02248.1	195	199	gibberellin-responsive element
HU07G02249.1	1815	1819	gibberellin-responsive element
HU08G00230.1	1687	1694	gibberellin-responsive element
HU02G03154.1	2341	2347	gibberellin-responsive element
HU07G02249.1	1396	1401	gibberellin-responsive element
HU02G03005.1	2150	2154	gibberellin-responsive element
HU06G00376.1	3098	3102	gibberellin-responsive element
HU08G00019.1	177	181	gibberellin-responsive element
HU08G00019.1	582	586	gibberellin-responsive element
HU08G00229.1	2114	2118	gibberellin-responsive element
HU08G00229.1	2217	2221	gibberellin-responsive element
HU08G00367.1	3352	3356	gibberellin-responsive element
HU02G01571.1	341	347	gibberellin-responsive element
HU06G00568.1	2396	2400	gibberellin-responsive element
HU08G00284.1	2597	2601	gibberellin-responsive element
HU01G00472.1	1249	1253	gibberellin-responsive element
HU07G02249.1	1611	1617	gibberellin-responsive element
HU02G01569.1	1174	1180	light responsive element
HU02G01569.1	1175	1180	light responsive element
HU02G01569.1	3005	3012	light responsive element
HU04G00148.1	774	780	light responsive element
HU11G01125.1	2503	2509	light responsive element
HU11G01125.1	2951	2957	light responsive element
HU06G02537.1	259	265	light responsive element
HU06G02537.1	261	267	light responsive element
HU06G02537.1	263	269	light responsive element
HU01G01850.1	1379	1384	light responsive element
HU01G01850.1	1565	1570	light responsive element
HU01G01850.1	1635	1640	light responsive element
HU01G01850.1	1641	1646	light responsive element
HU02G01571.1	2765	2769	light responsive element
HU02G01571.1	2792	2796	light responsive element
HU02G01571.1	3620	3624	light responsive element
HU04G00047.1	1110	1114	light responsive element
HU04G00148.1	1592	1597	light responsive element
HU04G00148.1	1609	1613	light responsive element
HU04G00148.1	1632	1636	light responsive element
HU05G01597.1	3680	3684	light responsive element
HU06G00358.1	1321	1325	light responsive element
HU06G00358.1	1374	1378	light responsive element
HU06G00358.1	2861	2866	light responsive element
HU06G00358.1	2975	2979	light responsive element
HU07G02246.1	1456	1461	light responsive element
HU08G01232.1	981	985	light responsive element
HU08G02295.1	2527	2531	light responsive element
HU11G01134.1	2548	2553	light responsive element
HU11G01529.1	810	816	light responsive element
HU01G00472.1	1524	1530	light responsive element
HU11G01134.1	589	595	light responsive element
HU01G00472.1	958	963	light responsive element
HU06G00568.1	2447	2452	light responsive element
HU06G00568.1	2510	2515	light responsive element
HU11G01125.1	3469	3475	light responsive element
HU11G01125.1	3469	3475	light responsive element
HU01G00472.1	2670	2676	light responsive element
HU11G01529.1	2582	2588	light responsive element
HU01G00472.1	4177	4183	light responsive element
HU01G01391.1	1406	1412	light responsive element
HU02G01569.1	282	288	light responsive element
HU02G01571.1	3898	3904	light responsive element
HU06G00376.1	92	98	light responsive element
HU06G00376.1	2718	2724	light responsive element
HU06G00568.1	159	165	light responsive element
HU06G00568.1	1273	1279	light responsive element
HU06G00568.1	1420	1426	light responsive element
HU06G02537.1	2145	2151	light responsive element
HU06G02537.1	2151	2157	light responsive element
HU11G00778.1	2620	2626	light responsive element
HU11G01125.1	166	172	light responsive element
HU11G01125.1	1468	1474	light responsive element
HU11G01125.1	2251	2257	light responsive element
HU11G01134.1	3124	3130	light responsive element
HU11G01134.1	3231	3237	light responsive element
HU06G00376.1	630	637	light responsive element
HU06G00376.1	654	661	light responsive element
HU06G00568.1	138	145	light responsive element
HU06G00568.1	3177	3185	light responsive element
HU08G00014.1	3245	3253	light responsive element
HU01G00833.1	2609	2617	light responsive element
HU08G01232.1	2251	2256	light responsive element
HU01G00472.1	3837	3843	light responsive element
HU01G00472.1	3838	3843	light responsive element
HU02G01569.1	743	749	light responsive element
HU02G01569.1	744	748	light responsive element
HU02G01569.1	787	791	light responsive element
HU02G01569.1	798	804	light responsive element
HU02G01570.1	154	159	light responsive element
HU02G01572.1	680	684	light responsive element
HU04G00047.1	389	393	light responsive element
HU04G00047.1	449	457	light responsive element
HU04G00047.1	649	655	light responsive element
HU04G00047.1	650	654	light responsive element
HU05G02245.1	1064	1068	light responsive element
HU05G02245.1	1185	1191	light responsive element
HU05G02245.1	1186	1192	light responsive element
HU05G02245.1	1187	1191	light responsive element
HU05G02245.1	1357	1363	light responsive element
HU05G02245.1	1358	1364	light responsive element
HU05G02245.1	1359	1363	light responsive element
HU07G00272.1	760	766	light responsive element
HU08G00367.1	3127	3132	light responsive element
HU08G00367.1	3128	3132	light responsive element
HU01G00472.1	1566	1576	light responsive element
HU01G01391.1	372	381	light responsive element
HU07G02248.1	3632	3639	light responsive element
HU01G00472.1	3182	3187	light responsive element
HU01G00472.1	3845	3850	light responsive element
HU01G00833.1	220	225	light responsive element
HU01G00833.1	397	402	light responsive element
HU02G01571.1	3714	3719	light responsive element
HU02G01572.1	783	788	light responsive element
HU02G01572.1	1534	1543	light responsive element
HU02G01572.1	1538	1543	light responsive element
HU01G00472.1	4438	4442	light responsive element
HU02G01570.1	3079	3083	light responsive element
HU02G01570.1	3706	3710	light responsive element
HU02G01573.1	85	89	light responsive element
HU03G01737.1	1910	1914	light responsive element
HU03G01737.1	1980	1984	light responsive element
HU03G01737.1	2077	2081	light responsive element
HU04G00048.1	1271	1275	light responsive element
HU04G00048.1	1291	1295	light responsive element
HU04G00048.1	1403	1407	light responsive element
HU04G00048.1	1724	1728	light responsive element
HU06G00358.1	1632	1636	light responsive element
HU07G02248.1	3989	3993	light responsive element
HU07G02248.1	4027	4031	light responsive element
HU07G02248.1	4031	4035	light responsive element
HU07G02249.1	398	402	light responsive element
HU03G01737.1	1467	1471	light responsive element
HU03G01737.1	1552	1556	light responsive element
HU03G01737.1	2168	2172	light responsive element
HU03G01737.1	2229	2233	light responsive element
HU03G01737.1	2269	2273	light responsive element
HU03G01737.1	2274	2278	light responsive element
HU03G01737.1	2375	2379	light responsive element
HU03G01737.1	2633	2637	light responsive element
HU03G01737.1	2947	2951	light responsive element
HU04G00047.1	1082	1086	light responsive element
HU04G00047.1	1437	1441	light responsive element
HU04G00047.1	1458	1462	light responsive element
HU04G00047.1	1471	1475	light responsive element
HU04G00047.1	1675	1679	light responsive element
HU04G00047.1	2835	2839	light responsive element
HU05G02245.1	464	468	light responsive element
HU06G02537.1	626	630	light responsive element
HU06G02537.1	720	724	light responsive element
HU06G02537.1	780	784	light responsive element
HU07G02246.1	2946	2950	light responsive element
HU07G02246.1	2965	2969	light responsive element
HU07G02246.1	2978	2982	light responsive element
HU07G02246.1	4010	4014	light responsive element
HU11G01125.1	3541	3545	light responsive element
HU11G01125.1	3656	3660	light responsive element
HU11G01125.1	3684	3688	light responsive element
HU11G01134.1	139	143	light responsive element
HU11G01134.1	452	456	light responsive element
HU05G01983.1	2877	2882	drought-inducibility
HU05G01983.1	3306	3312	drought-inducibility
HU08G01232.1	1369	1374	drought-inducibility
HU08G01232.1	2506	2511	drought-inducibility
HU08G02295.1	1318	1323	drought-inducibility
HU08G02295.1	2186	2191	drought-inducibility
HU01G00472.1	1413	1417	drought-inducibility
HU01G00472.1	1504	1509	drought-inducibility
HU01G00472.1	1940	1944	drought-inducibility
HU01G01850.1	2425	2429	drought-inducibility
HU02G03005.1	3224	3228	drought-inducibility
HU02G03154.1	102	106	drought-inducibility
HU02G03154.1	421	425	drought-inducibility
HU02G03154.1	425	430	drought-inducibility
HU04G00047.1	302	306	drought-inducibility
HU04G00047.1	336	340	drought-inducibility
HU04G00047.1	456	460	drought-inducibility
HU04G00047.1	461	465	drought-inducibility
HU05G01597.1	2741	2746	drought-inducibility
HU05G01597.1	2773	2778	drought-inducibility
HU06G00283.1	452	457	drought-inducibility
HU06G00283.1	478	483	drought-inducibility
HU06G00283.1	486	491	drought-inducibility
HU06G00283.1	534	538	drought-inducibility
HU06G02537.1	3266	3270	drought-inducibility
HU07G00272.1	355	359	drought-inducibility
HU08G00229.1	826	830	drought-inducibility
HU11G01125.1	3318	3322	drought-inducibility
HU11G01125.1	3489	3493	drought-inducibility
HU02G01571.1	1163	1168	drought-inducibility
HU02G01571.1	2108	2113	drought-inducibility
HU02G01571.1	2664	2669	drought-inducibility
HU08G00019.1	2686	2692	drought-inducibility
HU03G02797.1	1498	1504	drought-inducibility
HU03G02797.1	2292	2298	drought-inducibility
HU03G02797.1	2427	2433	drought-inducibility
HU03G02797.1	3053	3059	drought-inducibility
HU05G01983.1	3420	3426	drought-inducibility
HU07G02249.1	614	620	drought-inducibility
HU01G01850.1	2070	2074	drought-inducibility
HU02G03005.1	218	224	drought-inducibility
HU02G03154.1	498	504	drought-inducibility
HU02G03154.1	499	505	drought-inducibility
HU02G03154.1	500	506	drought-inducibility
HU02G03154.1	501	507	drought-inducibility
HU05G01983.1	1605	1611	drought-inducibility
HU07G02248.1	1764	1770	drought-inducibility
HU07G02248.1	1765	1771	drought-inducibility
HU07G02248.1	1766	1772	drought-inducibility
HU07G02248.1	1767	1771	drought-inducibility
HU07G02248.1	1801	1805	drought-inducibility
HU08G00230.1	875	881	drought-inducibility
HU08G00230.1	876	881	drought-inducibility
HU08G00230.1	877	881	drought-inducibility
HU08G00230.1	1263	1270	drought-inducibility
HU03G02797.1	1272	1278	drought-inducibility
HU01G00472.1	3191	3195	drought-inducibility
HU02G01571.1	2605	2609	drought-inducibility
HU04G00047.1	4253	4257	drought-inducibility
HU06G00568.1	2734	2738	drought-inducibility
HU06G00568.1	2977	2981	drought-inducibility
HU06G00568.1	3087	3091	drought-inducibility
HU08G00229.1	1820	1824	drought-inducibility
HU08G00229.1	1830	1834	drought-inducibility
HU08G00229.1	2036	2040	drought-inducibility
HU08G00229.1	2105	2109	drought-inducibility
HU01G01391.1	649	655	drought-inducibility
HU01G01391.1	1476	1482	drought-inducibility
HU01G01850.1	505	511	drought-inducibility
HU01G01850.1	861	867	drought-inducibility
HU01G01850.1	2856	2862	drought-inducibility
HU01G01850.1	2994	3000	drought-inducibility
HU06G00376.1	1334	1340	drought-inducibility
HU06G00376.1	3179	3185	drought-inducibility
HU02G01569.1	192	196	drought-inducibility
HU02G01569.1	336	340	drought-inducibility
HU06G00568.1	3417	3421	drought-inducibility
HU06G00568.1	3510	3514	drought-inducibility
HU08G00367.1	3122	3126	drought-inducibility
HU08G00367.1	3151	3155	drought-inducibility
HU11G01529.1	2151	2155	drought-inducibility
HU08G00367.1	2091	2099	flavonoid biosyntic
HU08G00367.1	2092	2097	flavonoid biosyntic
HU08G00229.1	1907	1913	flavonoid biosyntic
HU01G01391.1	2696	2701	flavonoid biosyntic
HU08G00229.1	2228	2232	flavonoid biosyntic
HU10G00709.1	1038	1045	light responsive element
HU01G01391.1	858	863	light responsive element
HU01G01391.1	1920	1925	light responsive element
HU01G01391.1	2336	2341	light responsive element
HU01G00472.1	826	830	light responsive element
HU01G00472.1	828	832	light responsive element
HU01G01391.1	1060	1065	light responsive element
HU02G01570.1	3090	3094	light responsive element
HU05G02245.1	3196	3200	light responsive element
HU05G02245.1	3240	3244	light responsive element
HU07G02249.1	2612	2617	light responsive element
HU08G00229.1	1176	1180	light responsive element
HU08G02296.1	777	781	light responsive element
HU01G00472.1	3587	3592	light responsive element
HU02G01569.1	306	314	light responsive element
HU11G00778.1	1932	1938	light responsive element
HU11G00778.1	2080	2086	light responsive element
HU11G00778.1	1930	1939	light responsive element
HU05G01983.1	2576	2582	light responsive element
HU04G00048.1	283	289	light responsive element
HU04G00047.1	304	310	light responsive element
HU06G00358.1	1138	1144	light responsive element
HU07G02246.1	3515	3519	light responsive element
HU08G00284.1	452	456	light responsive element
HU08G00019.1	82	86	light responsive element
HU07G00272.1	2568	2572	light responsive element
HU07G00272.1	2606	2610	light responsive element
HU08G00284.1	2613	2617	light responsive element
HU08G00284.1	2708	2712	light responsive element
HU08G00284.1	2918	2922	light responsive element
HU05G01597.1	1264	1273	light responsive element
HU05G01597.1	1266	1274	light responsive element
HU11G00778.1	2061	2066	light responsive element
HU11G00778.1	2081	2086	light responsive element
HU11G00778.1	2138	2147	light responsive element
HU07G00272.1	190	196	light responsive element
HU07G00272.1	432	438	light responsive element
HU06G00358.1	2930	2935	light responsive element
HU11G01125.1	1583	1588	light responsive element
HU01G00472.1	2662	2666	light responsive element
HU01G00472.1	2730	2734	light responsive element
HU01G00833.1	972	976	light responsive element
HU01G00833.1	992	997	light responsive element
HU01G01850.1	1705	1710	light responsive element
HU01G01850.1	1803	1808	light responsive element
HU02G01573.1	2738	2742	light responsive element
HU02G03005.1	1699	1704	light responsive element
HU04G00047.1	1008	1012	light responsive element
HU05G01597.1	2216	2220	light responsive element
HU05G01597.1	2276	2280	light responsive element
HU05G01597.1	2317	2322	light responsive element
HU06G00283.1	2846	2851	light responsive element
HU06G02537.1	3448	3453	light responsive element
HU06G02537.1	3519	3524	light responsive element
HU07G02246.1	1000	1005	light responsive element
HU07G02246.1	1196	1200	light responsive element
HU08G00019.1	2370	2374	light responsive element
HU08G00019.1	2418	2423	light responsive element
HU08G00019.1	2441	2446	light responsive element
HU08G00019.1	2471	2475	light responsive element
HU08G00019.1	2477	2481	light responsive element
HU10G00709.1	817	821	light responsive element
HU10G00709.1	855	859	light responsive element
HU11G01125.1	3513	3517	light responsive element
HU03G02797.1	1377	1382	light responsive element
HU06G00358.1	2414	2419	light responsive element
HU06G00358.1	2627	2632	light responsive element
HU06G00358.1	2720	2725	light responsive element
HU06G00358.1	2930	2935	light responsive element
HU06G00358.1	3065	3070	light responsive element
HU06G00358.1	3335	3340	light responsive element
HU07G02248.1	3369	3375	light responsive element
HU07G02248.1	3759	3765	light responsive element
HU07G02248.1	672	678	light responsive element
HU08G02295.1	1448	1454	light responsive element
HU03G01737.1	2576	2582	light responsive element
HU05G02245.1	2035	2041	light responsive element
HU05G02245.1	2207	2213	light responsive element
HU05G02245.1	2804	2810	light responsive element
HU06G00029.1	88	94	light responsive element
HU06G00029.1	439	445	light responsive element
HU06G00029.1	1091	1097	light responsive element
HU06G00029.1	2085	2091	light responsive element
HU06G00029.1	2109	2115	light responsive element
HU07G02248.1	240	246	light responsive element
HU02G01572.1	1698	1704	light responsive element
HU02G01573.1	3952	3958	light responsive element
HU02G03005.1	406	412	light responsive element
HU02G03005.1	479	485	light responsive element
HU03G02797.1	1454	1460	light responsive element
HU08G00014.1	1412	1418	light responsive element
HU08G00014.1	1426	1432	light responsive element
HU08G00014.1	1825	1831	light responsive element
HU08G00019.1	1008	1015	light responsive element
HU08G00019.1	1485	1492	light responsive element
HU06G00376.1	652	657	light responsive element
HU06G00376.1	667	672	light responsive element
HU01G01391.1	2645	2650	light responsive element
HU01G01391.1	2646	2650	light responsive element
HU01G01391.1	2694	2701	light responsive element
HU02G03005.1	1307	1311	light responsive element
HU02G03005.1	1501	1505	light responsive element
HU02G03005.1	1539	1543	light responsive element
HU02G03005.1	1955	1959	light responsive element
HU02G03005.1	2365	2369	light responsive element
HU02G03005.1	2737	2741	light responsive element
HU05G01983.1	2101	2107	light responsive element
HU07G02246.1	46	55	light responsive element
HU06G00358.1	1570	1576	light responsive element
HU01G00472.1	2594	2598	light responsive element
HU04G00047.1	3142	3146	light responsive element
HU04G00047.1	3326	3330	light responsive element
HU06G02537.1	1505	1509	light responsive element
HU08G00230.1	2153	2157	light responsive element
HU06G00568.1	565	575	light responsive element
HU07G00272.1	1773	1783	light responsive element
HU02G01569.1	3102	3106	light responsive element
HU02G01569.1	3184	3188	light responsive element
HU02G01569.1	3752	3756	light responsive element
HU02G01569.1	3759	3763	light responsive element
HU04G00148.1	1086	1090	light responsive element
HU04G00148.1	1106	1110	light responsive element
HU06G00283.1	3196	3200	light responsive element
HU07G02248.1	3986	3990	light responsive element
HU06G00283.1	523	528	light responsive element
HU06G00283.1	1132	1137	light responsive element
HU06G00283.1	1491	1496	light responsive element
HU06G00283.1	2190	2197	light responsive element
HU04G00148.1	637	645	light responsive element
HU08G00230.1	2042	2050	light responsive element
HU08G02296.1	1988	1996	light responsive element
HU11G01125.1	541	549	light responsive element
HU11G01125.1	2692	2700	light responsive element
HU06G00029.1	1584	1590	light responsive element
HU06G00029.1	2324	2330	light responsive element
HU06G02537.1	800	806	light responsive element
HU06G02537.1	1915	1921	light responsive element
HU08G00229.1	1834	1839	light responsive element
HU08G00229.1	2118	2123	light responsive element
HU05G01597.1	701	707	light responsive element
HU06G00568.1	3382	3388	light responsive element
HU04G00048.1	990	996	light responsive element
HU01G00472.1	1236	1241	light responsive element
HU01G01391.1	856	860	light responsive element
HU01G01850.1	1945	1949	light responsive element
HU01G01850.1	1964	1969	light responsive element
HU02G01569.1	3676	3680	light responsive element
HU02G01569.1	3689	3693	light responsive element
HU02G01569.1	3698	3703	light responsive element
HU02G01570.1	503	507	light responsive element
HU02G01570.1	3103	3108	light responsive element
HU02G01570.1	3493	3498	light responsive element
HU02G01573.1	2254	2259	light responsive element
HU02G01573.1	2315	2319	light responsive element
HU02G01573.1	2360	2364	light responsive element
HU02G01573.1	2364	2368	light responsive element
HU02G01573.1	2421	2425	light responsive element
HU02G01573.1	2486	2490	light responsive element
HU02G03005.1	1573	1577	light responsive element
HU02G03005.1	1702	1707	light responsive element
HU02G03154.1	567	572	light responsive element
HU03G01737.1	672	677	light responsive element
HU03G01737.1	706	710	light responsive element
HU04G00047.1	821	826	light responsive element
HU04G00047.1	846	850	light responsive element
HU04G00047.1	877	882	light responsive element
HU04G00048.1	1793	1797	light responsive element
HU04G00048.1	2136	2140	light responsive element
HU05G00466.1	3504	3508	light responsive element
HU06G00283.1	1552	1557	light responsive element
HU06G00283.1	1553	1557	light responsive element
HU06G00358.1	1306	1310	light responsive element
HU06G00568.1	2782	2786	light responsive element
HU06G02537.1	1518	1522	light responsive element
HU06G02537.1	1577	1581	light responsive element
HU06G02537.1	2861	2866	light responsive element
HU07G00272.1	244	248	light responsive element
HU07G00272.1	293	298	light responsive element
HU07G00272.1	296	300	light responsive element
HU07G02248.1	3013	3018	light responsive element
HU07G02248.1	3805	3809	light responsive element
HU07G02249.1	2571	2575	light responsive element
HU07G02249.1	2591	2595	light responsive element
HU07G02249.1	2784	2788	light responsive element
HU07G02249.1	2869	2874	light responsive element
HU07G02249.1	2905	2909	light responsive element
HU11G00778.1	258	263	light responsive element
HU11G00778.1	1535	1539	light responsive element
HU11G00778.1	1625	1629	light responsive element
HU11G00778.1	1924	1928	light responsive element
HU11G00778.1	1948	1952	light responsive element
HU11G00778.1	2096	2101	light responsive element
HU11G00778.1	2126	2130	light responsive element
HU11G00778.1	2163	2168	light responsive element
HU11G00778.1	2300	2305	light responsive element
HU11G01125.1	2548	2553	light responsive element
HU11G01125.1	3579	3584	light responsive element
HU11G01125.1	3580	3584	light responsive element
HU11G01125.1	3622	3626	light responsive element
HU11G01134.1	168	172	light responsive element
HU11G01134.1	2691	2695	light responsive element
HU11G01134.1	2816	2821	light responsive element
HU11G01134.1	2838	2843	light responsive element
HU11G01134.1	2867	2872	light responsive element
HU02G01569.1	2816	2821	light responsive element
HU03G02797.1	2666	2671	light responsive element
HU02G01569.1	1347	1355	light responsive element
HU02G01570.1	640	648	light responsive element
HU06G00283.1	3132	3138	light responsive element
HU06G00283.1	3307	3317	light responsive element
HU06G00283.1	3309	3315	light responsive element
HU06G00283.1	3368	3374	light responsive element
HU07G02249.1	2862	2868	light responsive element
HU07G02249.1	3304	3312	light responsive element
HU08G00284.1	2260	2266	light responsive element
HU08G00230.1	2727	2734	light responsive element
HU10G00709.1	1386	1392	light responsive element
HU10G00709.1	2326	2332	light responsive element
HU02G01569.1	1706	1712	light responsive element
HU02G01571.1	477	483	light responsive element
HU02G01571.1	1711	1717	light responsive element
HU08G02296.1	2566	2572	light responsive element
HU01G00833.1	809	815	light responsive element
HU01G00833.1	958	964	light responsive element
HU01G00833.1	3014	3020	light responsive element
HU01G00833.1	3160	3166	light responsive element
HU02G01572.1	2029	2035	light responsive element
HU03G01737.1	3059	3065	light responsive element
HU03G01737.1	3098	3104	light responsive element
HU04G00048.1	2059	2065	light responsive element
HU04G00148.1	3984	3990	light responsive element
HU05G00466.1	83	89	light responsive element
HU05G01983.1	2945	2951	light responsive element
HU06G02537.1	192	198	light responsive element
HU06G02537.1	1151	1157	light responsive element
HU06G02537.1	2169	2175	light responsive element
HU06G02537.1	2193	2199	light responsive element
HU07G02246.1	1877	1883	light responsive element
HU04G00048.1	259	265	light responsive element
HU06G00283.1	556	562	light responsive element
HU06G00568.1	96	102	light responsive element
HU06G00568.1	605	611	light responsive element
HU06G00568.1	3314	3320	light responsive element
HU06G02537.1	192	198	light responsive element
HU06G02537.1	1151	1157	light responsive element
HU02G01573.1	2998	3004	light responsive element
HU03G02797.1	1408	1414	light responsive element
HU04G00047.1	2641	2647	light responsive element
HU04G00047.1	2771	2777	light responsive element
HU06G00568.1	3262	3268	light responsive element
HU06G00568.1	3438	3444	light responsive element
HU08G00014.1	324	330	light responsive element
HU01G01850.1	597	602	light responsive element
HU04G00148.1	75	80	light responsive element
HU04G00148.1	592	597	light responsive element
HU04G00148.1	1209	1214	light responsive element
HU04G00148.1	1688	1693	light responsive element
HU05G00466.1	1230	1235	light responsive element
HU05G01597.1	1656	1661	light responsive element
HU05G01597.1	1694	1699	light responsive element
HU08G00284.1	265	270	light responsive element
HU08G00284.1	1059	1064	light responsive element
HU08G00284.1	2350	2355	light responsive element
HU08G00284.1	2897	2902	light responsive element
HU08G00367.1	57	62	light responsive element
HU01G01850.1	149	153	light responsive element
HU01G01850.1	183	190	light responsive element
HU01G01850.1	184	190	light responsive element
HU02G01571.1	1686	1690	light responsive element
HU02G03154.1	157	161	light responsive element
HU02G03154.1	506	512	light responsive element
HU02G03154.1	525	531	light responsive element
HU03G01737.1	830	836	light responsive element
HU03G01737.1	831	837	light responsive element
HU03G01737.1	832	838	light responsive element
HU04G00148.1	255	259	light responsive element
HU06G00568.1	3384	3388	light responsive element
HU07G02246.1	3334	3341	light responsive element
HU07G02246.1	3486	3490	light responsive element
HU07G02248.1	357	361	light responsive element
HU07G02248.1	1057	1061	light responsive element
HU07G02248.1	1922	1929	light responsive element
HU07G02249.1	1783	1787	light responsive element
HU08G00019.1	1569	1573	light responsive element
HU08G00230.1	294	300	light responsive element
HU08G00230.1	295	299	light responsive element
HU08G00230.1	2388	2392	light responsive element
HU08G00284.1	172	178	light responsive element
HU10G00709.1	263	267	light responsive element
HU11G00778.1	330	339	light responsive element
HU11G00778.1	332	336	light responsive element
HU11G00778.1	429	433	light responsive element
HU08G00014.1	2368	2375	light responsive element
HU08G00019.1	857	864	light responsive element
HU08G00367.1	1036	1043	light responsive element
HU11G00778.1	2033	2040	light responsive element
HU02G01572.1	2763	2769	light responsive element
HU02G03005.1	783	789	light responsive element
HU02G03005.1	1456	1462	light responsive element
HU06G00283.1	692	698	light responsive element
HU06G00283.1	858	864	light responsive element
HU06G00283.1	2756	2762	light responsive element
HU02G01573.1	199	204	light responsive element
HU03G02797.1	2274	2279	light responsive element
HU03G02797.1	2353	2358	light responsive element
HU03G02797.1	2571	2576	light responsive element
HU07G02248.1	781	786	light responsive element
HU07G02248.1	1456	1461	light responsive element
HU07G02248.1	3761	3766	light responsive element
HU08G00014.1	2366	2371	light responsive element
HU08G00014.1	3138	3143	light responsive element
HU01G00472.1	2597	2601	light responsive element
HU01G00472.1	3339	3343	light responsive element
HU02G01569.1	2759	2763	light responsive element
HU02G01571.1	954	958	light responsive element
HU02G01571.1	957	961	light responsive element
HU02G01571.1	3461	3465	light responsive element
HU02G01573.1	246	250	light responsive element
HU02G03005.1	2109	2113	light responsive element
HU02G03005.1	2115	2119	light responsive element
HU05G01597.1	1670	1674	light responsive element
HU05G01597.1	2232	2236	light responsive element
HU05G01597.1	2304	2308	light responsive element
HU05G01983.1	2340	2344	light responsive element
HU05G01983.1	2987	2991	light responsive element
HU06G00029.1	3226	3230	light responsive element
HU06G00376.1	2926	2930	light responsive element
HU07G02246.1	2576	2580	light responsive element
HU08G00019.1	639	643	light responsive element
HU08G00019.1	1774	1778	light responsive element
HU08G00229.1	2278	2282	light responsive element
HU08G00367.1	3151	3155	light responsive element
HU11G01134.1	3541	3545	light responsive element
HU08G00229.1	1952	1958	light responsive element
HU01G00472.1	1735	1739	light responsive element
HU01G00472.1	1984	1988	light responsive element
HU01G00472.1	3507	3511	light responsive element
HU02G01569.1	2088	2092	light responsive element
HU02G01569.1	3197	3201	light responsive element
HU02G01569.1	3206	3210	light responsive element
HU02G01570.1	1283	1287	light responsive element
HU02G01570.1	1289	1293	light responsive element
HU02G01570.1	1364	1368	light responsive element
HU02G01570.1	1602	1606	light responsive element
HU02G01570.1	1829	1833	light responsive element
HU02G01571.1	3058	3062	light responsive element
HU02G01571.1	3065	3069	light responsive element
HU02G01571.1	3074	3078	light responsive element
HU02G01571.1	3145	3149	light responsive element
HU02G01571.1	3201	3205	light responsive element
HU02G01571.1	3625	3629	light responsive element
HU04G00048.1	3362	3366	light responsive element
HU04G00048.1	3588	3592	light responsive element
HU04G00048.1	3605	3609	light responsive element
HU04G00148.1	1442	1446	light responsive element
HU05G01597.1	68	72	light responsive element
HU05G01597.1	142	146	light responsive element
HU06G00568.1	791	795	light responsive element
HU06G00568.1	1054	1058	light responsive element
HU06G00568.1	1594	1598	light responsive element
HU06G00568.1	2310	2314	light responsive element
HU06G00568.1	2322	2326	light responsive element
HU06G00568.1	2367	2371	light responsive element
HU06G00568.1	2644	2648	light responsive element
HU06G00568.1	3185	3189	light responsive element
HU08G00284.1	2132	2136	light responsive element
HU08G00284.1	2189	2193	light responsive element
HU08G00284.1	2374	2378	light responsive element
HU08G00284.1	2385	2389	light responsive element
HU08G00284.1	2414	2418	light responsive element
HU08G00284.1	3122	3126	light responsive element
HU08G00284.1	3445	3449	light responsive element
HU08G00367.1	1730	1734	light responsive element
HU08G01232.1	3161	3165	light responsive element
HU08G01232.1	3299	3303	light responsive element
HU08G02296.1	1942	1946	light responsive element
HU11G01529.1	2574	2578	light responsive element
HU11G01529.1	2692	2696	light responsive element
HU11G01529.1	3065	3069	light responsive element
HU11G01529.1	3106	3110	light responsive element
HU06G02537.1	2894	2900	light responsive element
HU05G01597.1	2191	2196	light responsive element
HU10G00709.1	920	924	light responsive element
HU08G00367.1	2757	2763	light responsive element
HU01G00833.1	540	545	light responsive element
HU06G00283.1	29	34	light responsive element
HU06G00283.1	30	34	light responsive element
HU07G02249.1	2568	2573	light responsive element
HU07G02249.1	2569	2573	light responsive element
HU08G00229.1	1222	1226	light responsive element
HU01G00472.1	4000	4005	light responsive element
HU10G00709.1	2609	2615	light responsive element
HU04G00148.1	925	931	light responsive element
HU02G03005.1	2975	2985	light responsive element
HU07G00272.1	1287	1293	light responsive element
HU02G01570.1	3869	3873	light responsive element
HU02G01570.1	4067	4071	light responsive element
HU05G01597.1	2080	2084	light responsive element
HU05G01597.1	2226	2230	light responsive element
HU08G00230.1	86	92	light responsive element
HU01G00472.1	1392	1396	light responsive element
HU07G00272.1	2466	2470	light responsive element
HU07G00272.1	2501	2505	light responsive element
HU08G00284.1	1988	1992	light responsive element
HU08G00284.1	2090	2094	light responsive element
HU05G00466.1	192	198	auxin-responsive element
HU07G02249.1	2937	2943	light responsive element
HU02G01569.1	262	267	light responsive element
HU01G01850.1	791	795	light responsive element
HU08G00230.1	1234	1238	light responsive element
